# Supplementary material for: 3-Acetyl-6-chloro-2-methyl-4-phenyl­quinolinium perchlorate
Source: Acta Crystallogr Sect E Struct Rep Online. 2010 Apr 28;66(Pt 5):o1192–3. doi: 10.1107/S1600536810012900 (PMC2979191; doi:10.1107/S1600536810012900)
Supplement: Supplementary file 2 [file e-66-o1192-Isup2.hkl]

# 
# h,k,l, Fc-squared, Fo-squared, sigma(Fo-squared) and status flag 
# 
data_I
_shelx_title ' ss12_0m in P-1' 
_shelx_refln_list_code          4 
_shelx_F_calc_maximum      148.12 
_exptl_crystal_F_000       408.00 
_reflns_d_resolution_high  0.6196 
 
loop_ 
 _symmetry_equiv_pos_as_xyz 
 'x, y, z' 
 '-x, -y, -z' 
 
_cell_length_a     7.3862 
_cell_length_b     8.8519 
_cell_length_c    13.3378 
_cell_angle_alpha  92.477 
_cell_angle_beta   91.903 
_cell_angle_gamma  99.550 
 
_shelx_F_squared_multiplier     1.000 
 
loop_ 
 _refln_index_h 
 _refln_index_k 
 _refln_index_l 
 _refln_F_squared_calc 
 _refln_F_squared_meas 
 _refln_F_squared_sigma 
 _refln_observed_status 
   1   0   0      548.97      500.50      5.27 o 
   2   0   0     2093.28     1855.87     17.61 o 
   3   0   0     1739.55     1727.41     18.61 o 
   4   0   0      472.43      574.28      4.06 o 
   5   0   0      146.87      157.84      1.44 o 
   6   0   0      389.05      382.39      3.27 o 
   7   0   0      412.78      398.26      3.61 o 
   8   0   0       85.84       89.87      1.39 o 
   9   0   0       56.66       54.32      1.67 o 
  10   0   0       72.42       73.21      2.66 o 
  11   0   0        0.13        1.77      1.16 o 
 -11   1   0       67.55       66.34      3.63 o 
 -10   1   0        0.69        0.69      0.84 o 
  -9   1   0       22.42       22.71      0.99 o 
  -8   1   0      107.50      111.66      1.83 o 
  -7   1   0      181.10      174.80      2.01 o 
  -6   1   0       81.84       88.00      1.22 o 
  -5   1   0     1493.15     1503.00     11.66 o 
  -4   1   0      553.43      617.91      4.76 o 
  -3   1   0      543.63      694.86      6.88 o 
  -2   1   0     1152.68     1153.49     12.47 o 
  -1   1   0     2010.16     1953.46     20.56 o 
   0   1   0      616.21      564.16     10.50 o 
   1   1   0       80.78       43.16      0.80 o 
   2   1   0     4473.97     4176.84     34.33 o 
   3   1   0      711.91      829.53      6.90 o 
   4   1   0     1588.25     1739.21     11.32 o 
   5   1   0      977.74     1051.80      6.54 o 
   6   1   0      116.01      109.71      1.29 o 
   7   1   0      146.55      137.30      1.79 o 
   8   1   0      530.77      539.69      6.27 o 
   9   1   0      138.47      146.03      2.42 o 
  10   1   0        0.09        0.40      0.64 o 
  11   1   0       33.88       35.82      2.68 o 
 -11   2   0      199.37      205.17      6.95 o 
 -10   2   0       98.24      100.79      2.59 o 
  -9   2   0      139.80      138.81      2.22 o 
  -8   2   0       15.98       15.40      0.68 o 
  -7   2   0      225.57      222.52      2.70 o 
  -6   2   0      364.25      341.99      3.44 o 
  -5   2   0       69.60       69.15      0.90 o 
  -4   2   0       53.36       45.80      0.87 o 
  -3   2   0      129.82      120.22      1.68 o 
  -2   2   0      334.87      480.66      4.38 o 
  -1   2   0     2242.30     2215.35     20.97 o 
   0   2   0     2325.21     2360.89     20.99 o 
   1   2   0     4573.99     4380.56     34.87 o 
   2   2   0      770.07      901.57      6.73 o 
   3   2   0     2381.49     2435.41     16.99 o 
   4   2   0     1381.20     1473.66      8.97 o 
   5   2   0      187.31      235.51      1.89 o 
   6   2   0       14.29       20.99      0.63 o 
   7   2   0        2.93        3.19      0.38 o 
   8   2   0       11.22        8.53      0.58 o 
   9   2   0      119.71      111.81      2.36 o 
  10   2   0      247.88      254.50      5.18 o 
  11   2   0       13.75       16.51      1.57 o 
 -11   3   0        1.24        0.77      0.71 o 
 -10   3   0        0.01       -0.14      0.40 o 
  -9   3   0       94.31       96.54      1.94 o 
  -8   3   0       25.38       26.38      0.92 o 
  -7   3   0      164.96      153.92      2.34 o 
  -6   3   0      447.45      433.47      4.62 o 
  -5   3   0      106.25       87.85      1.27 o 
  -4   3   0       29.21       19.72      0.49 o 
  -3   3   0      380.51      523.79      7.73 o 
  -2   3   0     2779.68     2676.57     20.35 o 
  -1   3   0       72.17       59.24      1.03 o 
   0   3   0       25.70        9.78      0.24 o 
   1   3   0        2.74        3.45      0.23 o 
   2   3   0      162.89      125.69      1.14 o 
   3   3   0      997.04     1091.48      6.51 o 
   4   3   0      256.53      247.74      1.91 o 
   5   3   0      716.85      740.49      6.29 o 
   6   3   0       51.12       42.32      0.80 o 
   7   3   0      121.84      108.23      2.16 o 
   8   3   0        1.37        1.47      0.43 o 
   9   3   0      143.22      148.52      2.88 o 
  10   3   0       91.32       87.13      2.13 o 
  11   3   0        8.51        9.04      1.75 o 
 -11   4   0       28.45       31.64      1.44 o 
 -10   4   0      160.55      161.88      4.47 o 
  -9   4   0      405.74      403.28      6.01 o 
  -8   4   0      105.20      100.52      2.63 o 
  -7   4   0      148.34      143.54      3.11 o 
  -6   4   0      610.67      590.80      8.00 o 
  -5   4   0      184.87      194.96      3.03 o 
  -4   4   0      155.11      158.25      1.89 o 
  -3   4   0       39.49       78.75      0.83 o 
  -2   4   0      298.25      403.38      3.22 o 
  -1   4   0      723.21      687.72      5.25 o 
   0   4   0      352.96      439.00      3.58 o 
   1   4   0        0.36        1.67      0.14 o 
   2   4   0      666.51      771.11      5.17 o 
   3   4   0       90.76       71.58      0.75 o 
   4   4   0      539.53      494.04      3.74 o 
   5   4   0      223.24      178.45      1.70 o 
   6   4   0      472.36      474.03      4.60 o 
   7   4   0       30.42       33.13      1.10 o 
   8   4   0       14.29       16.33      0.86 o 
   9   4   0        0.32       -0.04      0.60 o 
  10   4   0       61.82       64.48      2.29 o 
 -11   5   0       60.47       60.28      5.88 o 
 -10   5   0       40.31       41.95      1.59 o 
  -9   5   0      136.88      134.96      2.83 o 
  -8   5   0      541.99      521.47     15.40 o 
  -7   5   0        0.11        0.98      0.69 o 
  -6   5   0      593.69      587.82      6.65 o 
  -5   5   0       21.50       22.86      0.80 o 
  -4   5   0       18.72       23.15      0.46 o 
  -3   5   0      123.65      138.73      1.21 o 
  -2   5   0     1233.90     1249.62     10.62 o 
  -1   5   0      762.74      730.47      5.66 o 
   0   5   0      421.60      395.84      2.90 o 
   1   5   0     1188.50     1132.79      8.27 o 
   2   5   0      829.05      899.02      7.05 o 
   3   5   0      710.21      741.26      6.07 o 
   4   5   0      223.91      210.52      2.25 o 
   5   5   0      383.26      343.13      3.74 o 
   6   5   0      111.57       97.89      1.80 o 
   7   5   0      137.23      140.08      3.36 o 
   8   5   0      337.46      340.73      7.76 o 
   9   5   0       33.29       33.12      1.68 o 
  10   5   0       17.03       15.05      1.45 o 
 -11   6   0        7.57        6.71      1.27 o 
 -10   6   0        0.39        0.35      1.19 o 
  -9   6   0       80.62       75.34      2.42 o 
  -8   6   0       93.89       91.22      2.51 o 
  -7   6   0      338.64      323.69      5.72 o 
  -6   6   0      571.46      550.29      6.28 o 
  -5   6   0       34.67       42.99      1.14 o 
  -4   6   0      345.94      357.58      3.55 o 
  -3   6   0       14.43       21.49      0.41 o 
  -2   6   0        4.48        7.49      0.25 o 
  -1   6   0     1249.83     1417.36      9.37 o 
   0   6   0      200.96      193.26      1.69 o 
   1   6   0      278.38      248.40      2.31 o 
   2   6   0      284.78      261.90      2.93 o 
   3   6   0       40.82       23.41      0.67 o 
   4   6   0      235.06      202.09      3.07 o 
   5   6   0        0.49        0.43      0.26 o 
   6   6   0      338.69      322.36      4.20 o 
   7   6   0     1642.11     1666.66     25.16 o 
   8   6   0       98.06       94.13      2.86 o 
   9   6   0      250.11      249.29      5.44 o 
 -11   7   0      171.08      177.22      5.69 o 
 -10   7   0        5.27        4.68      0.85 o 
  -9   7   0        0.05       -0.14      0.77 o 
  -8   7   0      100.77      100.37      4.68 o 
  -7   7   0        0.24       -0.03      0.39 o 
  -6   7   0       28.37       34.78      1.95 o 
  -5   7   0      822.26      823.33     10.75 o 
  -4   7   0      377.99      380.37      4.45 o 
  -3   7   0      141.05      156.57      2.00 o 
  -2   7   0      133.67      139.56      1.44 o 
  -1   7   0      139.53      141.89      1.33 o 
   0   7   0       17.32       19.83      0.60 o 
   1   7   0      872.90      889.41      8.65 o 
   2   7   0     1078.75     1062.99     10.12 o 
   3   7   0       69.38       67.86      1.32 o 
   4   7   0      279.78      261.44      3.51 o 
   5   7   0       16.57       16.30      0.81 o 
   6   7   0        0.01        0.34      0.35 o 
   7   7   0        3.23        2.33      0.60 o 
   8   7   0      104.16      108.45      3.19 o 
   9   7   0       67.80       66.62      2.52 o 
 -10   8   0       58.71       59.51      2.80 o 
  -9   8   0        5.85        5.72      0.82 o 
  -8   8   0      102.81      100.66      3.89 o 
  -7   8   0        0.02        0.46      0.32 o 
  -6   8   0       80.91       79.78      2.05 o 
  -5   8   0       64.45       66.13      1.72 o 
  -4   8   0      467.47      477.64      7.45 o 
  -3   8   0      870.98      815.26      9.73 o 
  -2   8   0       71.50       63.49      1.12 o 
  -1   8   0      136.34      134.20      1.90 o 
   0   8   0        9.82        8.17      0.43 o 
   1   8   0       86.23       84.02      1.53 o 
   2   8   0       33.33       35.35      1.00 o 
   3   8   0      270.22      268.95      3.59 o 
   4   8   0       26.75       29.03      1.01 o 
   5   8   0        0.15        0.05      0.33 o 
   6   8   0       89.30       86.55      2.80 o 
   7   8   0       76.89       82.78      2.27 o 
   8   8   0      127.23      133.27      5.35 o 
 -10   9   0       46.04       43.75      2.40 o 
  -9   9   0       84.86       84.15      2.62 o 
  -8   9   0       45.45       44.59      1.74 o 
  -7   9   0        4.76        4.75      0.50 o 
  -6   9   0        1.37        1.09      0.96 o 
  -5   9   0       21.97       24.72      1.02 o 
  -4   9   0       26.70       27.26      1.15 o 
  -3   9   0      141.20      148.68      2.77 o 
  -2   9   0       16.83       21.08      1.54 o 
  -1   9   0      150.73      143.09      2.09 o 
   0   9   0      104.02      106.21      1.87 o 
   1   9   0        5.14        5.75      0.57 o 
   2   9   0      271.77      279.33      3.71 o 
   3   9   0       16.09       17.78      0.91 o 
   4   9   0       74.28       71.92      1.70 o 
   5   9   0      152.65      154.00      3.15 o 
   6   9   0       90.37       93.34      4.06 o 
   7   9   0       73.01       75.66      3.53 o 
  -9  10   0       20.44       19.12      1.55 o 
  -8  10   0        6.99        6.26      0.97 o 
  -7  10   0       26.53       28.05      0.99 o 
  -6  10   0       54.72       52.11      1.65 o 
  -5  10   0      118.87      116.93      2.84 o 
  -4  10   0      207.46      217.62      5.63 o 
  -3  10   0      166.72      179.51      5.59 o 
  -2  10   0       54.48       49.02      2.97 o 
  -1  10   0      171.03      170.87      2.84 o 
   0  10   0      511.14      506.20      5.81 o 
   1  10   0        2.83        2.38      0.44 o 
   2  10   0        6.15        5.76      0.74 o 
   3  10   0       10.30       11.23      0.94 o 
   4  10   0        0.45        1.18      0.44 o 
   5  10   0       17.53       16.16      1.30 o 
   6  10   0       80.46       77.03      2.82 o 
  -8  11   0       40.77       42.50      1.71 o 
  -7  11   0        0.38        0.44      0.48 o 
  -6  11   0        0.87        0.84      0.47 o 
  -5  11   0      284.93      290.66      5.16 o 
  -4  11   0       43.22       42.47      1.66 o 
  -3  11   0       31.65       32.17      1.47 o 
  -2  11   0        7.83        9.43      0.74 o 
  -1  11   0      255.74      254.29      3.94 o 
   0  11   0      171.53      172.48      2.69 o 
   1  11   0      110.31      111.76      2.12 o 
   2  11   0      102.03      103.76      2.11 o 
   3  11   0       10.14        9.44      0.87 o 
   4  11   0        0.48        0.40      0.57 o 
   5  11   0       75.37       74.51      2.73 o 
  -8  12   0       39.84       36.14      1.83 o 
  -7  12   0       73.99       75.20      2.19 o 
  -6  12   0      262.74      277.87      6.21 o 
  -5  12   0      455.16      482.33      9.83 o 
  -4  12   0        1.05        0.39      0.49 o 
  -3  12   0       49.88       47.04      1.88 o 
  -2  12   0       32.21       33.83      1.68 o 
  -1  12   0        8.04        7.38      0.80 o 
   0  12   0      279.03      292.59      4.65 o 
   1  12   0       70.57       69.25      1.72 o 
   2  12   0       36.77       35.97      2.64 o 
   3  12   0      120.71      113.71      3.24 o 
   4  12   0        4.79        2.71      0.83 o 
  -6  13   0      128.46      129.86      2.41 o 
  -5  13   0       33.08       32.47      1.42 o 
  -4  13   0      192.75      199.67      4.68 o 
  -3  13   0       28.54       28.06      1.51 o 
  -2  13   0      150.31      155.00      4.26 o 
  -1  13   0       43.66       45.55      1.78 o 
   0  13   0       15.49       17.81      1.73 o 
   1  13   0       58.14       57.34      2.79 o 
   2  13   0      113.31      120.13      4.47 o 
   3  13   0        2.03        3.40      1.32 o 
  -4  14   0      124.87      138.58      3.48 o 
  -3  14   0       12.95       13.23      1.14 o 
  -2  14   0        3.62        3.51      0.85 o 
  -1  14   0       19.78       22.15      1.63 o 
   0  14   0       76.18       71.52      3.07 o 
   0 -14   1       19.26       20.95      1.76 o 
   1 -14   1       58.36       58.13      2.66 o 
   2 -14   1        0.18       -0.21      0.68 o 
   3 -14   1        2.26        0.87      0.67 o 
   4 -14   1        2.91        2.47      0.70 o 
  -3 -13   1       62.33       65.52      6.12 o 
  -2 -13   1        0.08       -0.69      0.71 o 
  -1 -13   1       61.80       61.50      2.99 o 
   0 -13   1       74.84       78.18      3.20 o 
   1 -13   1      216.67      229.00      5.97 o 
   2 -13   1       36.66       41.39      2.05 o 
   3 -13   1      199.28      212.33      5.35 o 
   4 -13   1       45.79       48.38      1.98 o 
   5 -13   1       38.03       40.64      1.73 o 
   6 -13   1       26.63       29.35      1.52 o 
  -4 -12   1        0.02        0.06      0.60 o 
  -3 -12   1       93.63       91.08      4.51 o 
  -2 -12   1       51.53       50.35      2.01 o 
  -1 -12   1       24.14       25.49      1.49 o 
   0 -12   1        3.36        2.24      0.58 o 
   1 -12   1       66.28       69.44      2.42 o 
   2 -12   1        0.84        1.13      1.40 o 
   3 -12   1       51.12       54.44      2.18 o 
   4 -12   1      310.07      311.77      6.99 o 
   5 -12   1      257.56      261.82      6.00 o 
   6 -12   1      123.43      132.36      3.65 o 
   7 -12   1       15.47       13.82      0.78 o 
   8 -12   1       10.01       10.08      1.11 o 
  -5 -11   1        3.91        3.95      0.97 o 
  -4 -11   1       23.26       22.40      1.47 o 
  -3 -11   1       40.63       38.52      2.20 o 
  -2 -11   1        3.66        4.86      0.59 o 
  -1 -11   1       62.10       64.11      1.55 o 
   0 -11   1       12.71       15.89      0.91 o 
   1 -11   1       73.78       72.16      1.77 o 
   2 -11   1       30.64       32.19      1.29 o 
   3 -11   1       98.87       97.98      2.96 o 
   4 -11   1      260.68      272.30      6.21 o 
   5 -11   1       27.46       28.55      1.26 o 
   6 -11   1        5.48        5.21      1.52 o 
   7 -11   1      155.91      158.65      2.76 o 
   8 -11   1       31.96       32.13      1.54 o 
  -7 -10   1        0.61       -0.23      1.03 o 
  -6 -10   1      102.55       95.79      3.18 o 
  -5 -10   1       82.61       81.10      2.78 o 
  -4 -10   1        8.18        7.44      0.92 o 
  -3 -10   1        7.80        7.54      0.64 o 
  -2 -10   1        7.87        7.10      0.59 o 
  -1 -10   1      973.46      971.34     10.29 o 
   0 -10   1        0.28        0.64      0.32 o 
   1 -10   1        8.33        7.25      0.58 o 
   2 -10   1      458.71      475.78      7.44 o 
   3 -10   1       47.68       37.60      1.28 o 
   4 -10   1       21.10       21.54      1.11 o 
   5 -10   1      175.17      184.02      3.66 o 
   6 -10   1      232.43      235.62      4.52 o 
   7 -10   1      114.45      110.45      2.15 o 
   8 -10   1      112.03      112.88      3.23 o 
   9 -10   1        7.81        7.33      1.07 o 
  -7  -9   1       85.39       87.98      2.41 o 
  -6  -9   1        9.19        8.43      0.87 o 
  -5  -9   1       73.00       64.40      1.94 o 
  -4  -9   1       17.00       19.14      1.02 o 
  -3  -9   1       10.01       11.04      0.68 o 
  -2  -9   1       50.57       50.98      2.09 o 
  -1  -9   1     2264.80     2204.67     21.56 o 
   0  -9   1      122.66      120.79      2.18 o 
   1  -9   1       29.98       34.74      0.80 o 
   2  -9   1        7.00        5.34      0.47 o 
   3  -9   1        5.04        2.45      0.35 o 
   4  -9   1       24.63       19.08      0.95 o 
   5  -9   1       56.87       55.53      1.65 o 
   6  -9   1      102.51      102.13      2.50 o 
   7  -9   1      502.41      505.47      6.65 o 
   8  -9   1       12.60       11.73      1.80 o 
   9  -9   1      117.41      115.69      3.15 o 
  10  -9   1       23.07       21.74      1.76 o 
  -8  -8   1       18.61       18.30      2.44 o 
  -7  -8   1        0.07       -0.34      0.51 o 
  -6  -8   1      180.41      181.06      4.76 o 
  -5  -8   1       78.01       73.44      1.96 o 
  -4  -8   1        0.36        0.75      0.36 o 
  -3  -8   1        4.35        4.55      0.47 o 
  -2  -8   1       68.90       63.73      1.36 o 
  -1  -8   1      130.57      130.97      2.03 o 
   0  -8   1       99.51      100.69      1.65 o 
   1  -8   1       63.19       66.61      1.05 o 
   2  -8   1      359.51      385.41      4.36 o 
   3  -8   1      103.10       79.00      1.54 o 
   4  -8   1      468.52      410.51      6.61 o 
   5  -8   1        8.32       10.01      1.48 o 
   6  -8   1       30.66       25.62      1.14 o 
   7  -8   1      138.40      133.23      3.65 o 
   8  -8   1       42.04       38.80      1.62 o 
   9  -8   1       49.24       50.01      1.68 o 
  10  -8   1        4.12        5.50      1.07 o 
  -9  -7   1       46.15       48.33      2.15 o 
  -8  -7   1        8.01        5.53      0.91 o 
  -7  -7   1      228.33      228.38      3.98 o 
  -6  -7   1       18.61       18.85      0.86 o 
  -5  -7   1       93.41      105.62      1.95 o 
  -4  -7   1      347.94      345.14      4.07 o 
  -3  -7   1      105.36      106.53      1.72 o 
  -2  -7   1      560.40      544.87      5.60 o 
  -1  -7   1      145.04      135.20      1.73 o 
   0  -7   1      395.28      379.05      3.13 o 
   1  -7   1       58.87       50.94      0.62 o 
   2  -7   1      182.53      204.84      2.11 o 
   3  -7   1      151.32      156.00      2.15 o 
   4  -7   1      107.97       67.75      1.69 o 
   5  -7   1      197.05      170.60      3.30 o 
   6  -7   1        2.24        0.75      0.69 o 
   7  -7   1      111.85      106.73      2.12 o 
   8  -7   1      358.91      351.40      6.40 o 
   9  -7   1      398.90      399.89      6.10 o 
  10  -7   1      212.47      209.18      4.79 o 
  11  -7   1       60.71       63.80      3.17 o 
  -9  -6   1      115.47      119.84      3.40 o 
  -8  -6   1       48.46       46.08      2.05 o 
  -7  -6   1       62.23       62.37      1.76 o 
  -6  -6   1       33.85       31.92      1.03 o 
  -5  -6   1      206.67      197.88      2.91 o 
  -4  -6   1      116.23      117.07      1.63 o 
  -3  -6   1      951.15      985.86      8.87 o 
  -2  -6   1      958.18      924.35      7.82 o 
  -1  -6   1       18.96       16.52      0.42 o 
   0  -6   1       27.78       34.21      0.67 o 
   1  -6   1      116.57      103.18      1.05 o 
   2  -6   1      426.41      436.74      3.71 o 
   3  -6   1      109.72       99.23      1.27 o 
   4  -6   1     1152.41     1135.82      9.80 o 
   5  -6   1       68.00       78.28      1.66 o 
   6  -6   1       66.09       64.62      2.15 o 
   7  -6   1       99.69       98.30      1.94 o 
   8  -6   1       99.22      105.10      2.75 o 
   9  -6   1        9.39       10.70      1.01 o 
  10  -6   1        0.52        0.21      0.54 o 
  11  -6   1      158.39      160.64      5.40 o 
 -10  -5   1      274.73      293.50      6.07 o 
  -9  -5   1        5.47        5.99      0.87 o 
  -8  -5   1       82.54       81.97      2.55 o 
  -7  -5   1      220.38      215.66      4.48 o 
  -6  -5   1       14.50       12.28      0.66 o 
  -5  -5   1       55.74       55.25      1.35 o 
  -4  -5   1      319.65      330.64      3.19 o 
  -3  -5   1      715.06      677.07      5.72 o 
  -2  -5   1        4.71        9.68      0.35 o 
  -1  -5   1     1373.83     1348.00      9.98 o 
   0  -5   1     2799.82     2852.66     20.41 o 
   1  -5   1      547.63      617.47      4.75 o 
   2  -5   1      221.28      255.12      2.39 o 
   3  -5   1      114.64       99.59      1.02 o 
   4  -5   1       38.89       42.80      0.68 o 
   5  -5   1      107.84       92.25      1.82 o 
   6  -5   1      328.87      333.10      4.10 o 
   7  -5   1      233.12      240.56      4.55 o 
   8  -5   1      121.87      115.53      2.42 o 
   9  -5   1        0.39        0.67      0.44 o 
  10  -5   1       34.96       33.80      1.93 o 
  11  -5   1       88.64       83.67      2.89 o 
 -10  -4   1        4.22        4.08      0.83 o 
  -9  -4   1      306.96      317.43      4.89 o 
  -8  -4   1      120.60      123.34      2.64 o 
  -7  -4   1       20.84       22.69      0.92 o 
  -6  -4   1      154.35      142.51      1.94 o 
  -5  -4   1       29.44       32.69      0.69 o 
  -4  -4   1       10.14       10.98      0.36 o 
  -3  -4   1      273.07      257.97      2.00 o 
  -2  -4   1     1308.00     1265.93      8.24 o 
  -1  -4   1      563.63      564.63      4.32 o 
   0  -4   1        1.63        4.95      0.21 o 
   1  -4   1     4393.10     4517.55     37.84 o 
   2  -4   1       25.04       30.96      0.45 o 
   3  -4   1       62.57      108.89      1.12 o 
   4  -4   1      409.57      440.21      4.20 o 
   5  -4   1        0.39        2.53      1.00 o 
   6  -4   1     1276.46     1263.45     13.32 o 
   7  -4   1      233.43      229.80      4.37 o 
   8  -4   1      294.42      276.80      4.36 o 
   9  -4   1      355.17      350.89      5.42 o 
  10  -4   1        1.12        0.36      0.49 o 
  11  -4   1        0.02        1.20      0.86 o 
 -11  -3   1       60.07       66.07      4.59 o 
 -10  -3   1       76.85       84.08      2.10 o 
  -9  -3   1        0.65        0.14      0.44 o 
  -8  -3   1       51.15       54.86      1.55 o 
  -7  -3   1      152.41      138.15      2.55 o 
  -6  -3   1      113.64      111.64      1.59 o 
  -5  -3   1        9.92        9.70      0.34 o 
  -4  -3   1       20.05       26.06      0.42 o 
  -3  -3   1      431.58      396.35      2.55 o 
  -2  -3   1      189.89      280.54      1.93 o 
  -1  -3   1      273.90      240.83      2.33 o 
   0  -3   1     3181.23     3049.54     23.84 o 
   1  -3   1     3306.70     3750.12     29.77 o 
   2  -3   1      310.30      488.17      4.57 o 
   3  -3   1      957.87      997.46      9.79 o 
   4  -3   1      470.17      513.60      5.70 o 
   5  -3   1      452.56      484.27      4.29 o 
   6  -3   1     1418.27     1355.47     15.38 o 
   7  -3   1       62.83       58.23      1.26 o 
   8  -3   1       13.31       12.86      0.69 o 
   9  -3   1        2.67        4.41      0.84 o 
  10  -3   1      206.18      207.45      3.35 o 
  11  -3   1        2.55        2.90      0.85 o 
 -11  -2   1       14.48       15.95      1.37 o 
 -10  -2   1       75.37       78.42      2.00 o 
  -9  -2   1       65.00       67.66      1.77 o 
  -8  -2   1       69.10       71.11      1.77 o 
  -7  -2   1        9.99       12.40      0.62 o 
  -6  -2   1      606.86      602.09      5.45 o 
  -5  -2   1      215.57      215.01      1.67 o 
  -4  -2   1       41.75       50.06      0.76 o 
  -3  -2   1      197.45      275.94      1.94 o 
  -2  -2   1       36.92       38.14      0.45 o 
  -1  -2   1      501.80      367.10      3.12 o 
   0  -2   1     1553.50     1558.15     13.54 o 
   1  -2   1     1059.41      948.44      8.24 o 
   2  -2   1     1199.98     1097.60     11.44 o 
   3  -2   1        1.42        2.92      0.42 o 
   4  -2   1       26.14       39.91      0.59 o 
   5  -2   1      179.06      197.69      2.27 o 
   6  -2   1        0.10        0.91      0.24 o 
   7  -2   1        8.48        9.76      0.76 o 
   8  -2   1      309.37      301.19      3.97 o 
   9  -2   1       38.48       41.57      1.24 o 
  10  -2   1        2.10        2.51      0.87 o 
  11  -2   1        1.28        2.87      1.28 o 
 -11  -1   1      235.67      231.84      7.52 o 
 -10  -1   1      108.77      103.77      4.21 o 
  -9  -1   1       71.23       62.95      1.62 o 
  -8  -1   1      248.50      231.71      3.21 o 
  -7  -1   1       15.15       13.96      0.54 o 
  -6  -1   1       25.34       19.99      0.50 o 
  -5  -1   1      793.29      872.04      5.49 o 
  -4  -1   1      797.56      775.96      5.23 o 
  -3  -1   1      161.37      218.55      2.03 o 
  -2  -1   1      922.74      827.29      6.15 o 
  -1  -1   1      204.80      159.31      1.72 o 
   0  -1   1      959.21     1021.35      9.29 o 
   1  -1   1      295.49      278.02      3.14 o 
   2  -1   1      629.24      541.85      6.14 o 
   3  -1   1      448.60      387.23      3.19 o 
   4  -1   1      120.06      130.68      1.35 o 
   5  -1   1        3.60       10.38      0.31 o 
   6  -1   1        0.68        1.60      0.19 o 
   7  -1   1      139.35      131.32      1.53 o 
   8  -1   1      244.39      244.58      3.12 o 
   9  -1   1       62.87       61.96      1.61 o 
  10  -1   1       62.81       65.66      2.44 o 
  11  -1   1       10.94       10.19      1.64 o 
 -11   0   1        5.16        6.95      1.55 o 
 -10   0   1       91.30       98.26      3.39 o 
  -9   0   1      295.44      304.70      6.11 o 
  -8   0   1        6.27        7.74      0.62 o 
  -7   0   1       27.89       26.84      0.62 o 
  -6   0   1       10.21       13.83      0.43 o 
  -5   0   1      752.69      761.92      5.73 o 
  -4   0   1     1104.76     1359.79      9.23 o 
  -3   0   1      694.79      621.38      5.01 o 
  -2   0   1     1337.69     1256.57      9.96 o 
  -1   0   1      398.93      486.12      4.78 o 
   0   0   1      586.42        0.00      0.02 o 
   1   0   1      123.37      116.75      1.17 o 
   2   0   1     2028.19     1863.57     16.11 o 
   3   0   1      335.28      401.99      3.65 o 
   4   0   1      625.16      608.22      4.83 o 
   5   0   1     1156.10     1145.58      8.70 o 
   6   0   1       59.20       55.68      0.87 o 
   7   0   1       55.30       56.68      0.93 o 
   8   0   1       18.14       17.38      0.61 o 
   9   0   1       54.00       57.14      1.69 o 
  10   0   1       83.70       79.22      2.72 o 
  11   0   1      181.92      172.75      6.21 o 
 -11   1   1       12.15        9.52      1.66 o 
 -10   1   1      151.82      157.82      4.02 o 
  -9   1   1      109.74      107.44      1.92 o 
  -8   1   1       79.69       83.08      1.38 o 
  -7   1   1     1222.30     1192.35     11.28 o 
  -6   1   1       42.40       36.74      0.64 o 
  -5   1   1      134.33      150.85      1.58 o 
  -4   1   1      640.81      629.35      5.34 o 
  -3   1   1      101.68       71.69      0.77 o 
  -2   1   1     4235.16     4474.50     42.72 o 
  -1   1   1     4741.91     4476.17     44.11 o 
   0   1   1      135.86      110.57      1.21 o 
   1   1   1     1410.96     1739.32     15.14 o 
   2   1   1      155.84      136.74      1.28 o 
   3   1   1       66.98       51.54      0.88 o 
   4   1   1      260.13      226.34      2.03 o 
   5   1   1      298.41      272.69      2.23 o 
   6   1   1      913.34      911.67      7.65 o 
   7   1   1      192.46      184.04      2.20 o 
   8   1   1        9.23        9.68      0.82 o 
   9   1   1       72.22       75.04      1.61 o 
  10   1   1        1.02        0.55      0.98 o 
  11   1   1        1.41        1.74      1.13 o 
 -11   2   1       18.88       19.18      2.14 o 
 -10   2   1      173.14      179.08      3.18 o 
  -9   2   1      221.76      221.19      3.04 o 
  -8   2   1      133.19      133.51      2.00 o 
  -7   2   1       61.63       60.07      1.14 o 
  -6   2   1      964.11      931.38     11.93 o 
  -5   2   1      188.07      177.51      1.76 o 
  -4   2   1      424.44      509.93      5.17 o 
  -3   2   1        2.35        2.64      0.18 o 
  -2   2   1     8250.45     7621.70    161.82 o 
  -1   2   1      338.02      433.63      8.80 o 
   0   2   1     1815.70     1641.02     14.38 o 
   1   2   1     3904.14     3768.74     31.34 o 
   2   2   1      290.46      288.02      2.17 o 
   3   2   1      104.40      149.35      1.29 o 
   4   2   1        9.39       13.24      0.44 o 
   5   2   1      179.70      175.54      1.55 o 
   6   2   1       17.12       19.13      0.79 o 
   7   2   1      224.99      222.22      3.06 o 
   8   2   1      296.24      309.30      4.64 o 
   9   2   1       10.19       10.02      0.81 o 
  10   2   1        2.41        2.38      0.56 o 
  11   2   1        0.01        0.14      0.92 o 
 -11   3   1       12.03       12.76      1.28 o 
 -10   3   1       25.91       30.09      1.17 o 
  -9   3   1        7.25        6.33      0.60 o 
  -8   3   1       89.16       87.09      2.18 o 
  -7   3   1     1815.76     1783.12     28.93 o 
  -6   3   1      450.57      438.11      4.68 o 
  -5   3   1       90.28       96.86      1.22 o 
  -4   3   1       38.71       43.04      0.70 o 
  -3   3   1       55.18       76.12      1.03 o 
  -2   3   1      100.49      144.60      1.43 o 
  -1   3   1     4608.79     4514.26    118.37 o 
   0   3   1     1519.26     1356.45     11.66 o 
   1   3   1      578.25      688.90      5.13 o 
   2   3   1      527.67      444.39      3.08 o 
   3   3   1        2.12        0.66      0.18 o 
   4   3   1       19.30       21.49      0.40 o 
   5   3   1        0.01        0.84      0.17 o 
   6   3   1      224.39      250.46      2.77 o 
   7   3   1      489.16      489.10      7.09 o 
   8   3   1       14.98       16.44      1.28 o 
   9   3   1      134.05      135.30      2.69 o 
  10   3   1      162.67      169.76      3.22 o 
  11   3   1        6.11        5.02      0.96 o 
 -11   4   1        7.33        6.33      1.00 o 
 -10   4   1      118.66      131.42      2.93 o 
  -9   4   1        4.32        5.06      0.98 o 
  -8   4   1       13.53       11.39      0.91 o 
  -7   4   1        0.39        0.59      0.38 o 
  -6   4   1       19.27       13.49      0.77 o 
  -5   4   1     1442.47     1414.75     20.64 o 
  -4   4   1       79.27       90.78      1.52 o 
  -3   4   1      637.47      598.57      5.17 o 
  -2   4   1     1389.33     1703.04     15.18 o 
  -1   4   1       98.07      146.58      1.91 o 
   0   4   1      423.88      479.14      3.89 o 
   1   4   1     2728.71     2701.80     20.82 o 
   2   4   1       16.99        8.70      0.31 o 
   3   4   1        0.03        3.10      0.37 o 
   4   4   1       65.76       74.02      1.16 o 
   5   4   1        3.72        3.53      0.28 o 
   6   4   1      119.44      121.23      1.70 o 
   7   4   1       76.93       81.21      2.38 o 
   8   4   1       65.09       63.24      2.12 o 
   9   4   1       18.89       19.29      1.27 o 
  10   4   1        4.34        4.02      0.83 o 
 -11   5   1      256.77      254.40      5.65 o 
 -10   5   1        1.42        1.22      0.52 o 
  -9   5   1       44.33       43.41      2.20 o 
  -8   5   1       41.60       40.36      2.03 o 
  -7   5   1      177.34      171.09      3.52 o 
  -6   5   1      492.82      460.96      6.47 o 
  -5   5   1      894.18      781.14      8.40 o 
  -4   5   1     1124.41     1172.33     11.28 o 
  -3   5   1      490.49      520.58      4.38 o 
  -2   5   1       40.38       40.50      0.89 o 
  -1   5   1     1292.73     1418.49     11.01 o 
   0   5   1      127.75      136.40      1.23 o 
   1   5   1       10.74       10.47      0.42 o 
   2   5   1      295.07      299.30      2.70 o 
   3   5   1     1814.82     1917.26     14.98 o 
   4   5   1      251.98      230.31      2.41 o 
   5   5   1      158.19      165.58      2.17 o 
   6   5   1       32.79       29.65      0.96 o 
   7   5   1        8.96        8.90      1.43 o 
   8   5   1       26.51       25.98      1.44 o 
   9   5   1        1.36        0.87      0.67 o 
  10   5   1       99.19      103.62      3.14 o 
 -11   6   1       72.83       71.65      3.38 o 
 -10   6   1      151.25      152.90      6.35 o 
  -9   6   1      564.89      555.28     12.52 o 
  -8   6   1       94.83       97.18      2.59 o 
  -7   6   1       73.30       69.74      1.99 o 
  -6   6   1       10.13        7.86      0.57 o 
  -5   6   1      146.59      145.08      2.51 o 
  -4   6   1       88.63       82.74      1.19 o 
  -3   6   1      803.42      821.50      6.30 o 
  -2   6   1      670.17      682.22      7.72 o 
  -1   6   1      664.05      711.16      5.25 o 
   0   6   1        0.66        2.29      0.17 o 
   1   6   1        3.87        2.45      0.20 o 
   2   6   1      165.34      164.33      1.98 o 
   3   6   1      259.62      258.29      2.88 o 
   4   6   1      163.79      162.00      2.28 o 
   5   6   1      178.34      180.32      2.39 o 
   6   6   1       15.17       17.43      0.82 o 
   7   6   1      201.00      193.99      4.32 o 
   8   6   1       99.94       95.76      2.87 o 
   9   6   1        4.22        2.99      0.83 o 
 -11   7   1       16.80       16.40      1.74 o 
 -10   7   1       28.78       27.28      1.91 o 
  -9   7   1        5.96        5.31      0.80 o 
  -8   7   1      220.94      208.07      7.32 o 
  -7   7   1      299.48      297.81      5.39 o 
  -6   7   1       15.33       13.76      0.63 o 
  -5   7   1       29.41       30.78      0.96 o 
  -4   7   1       67.05       56.95      1.08 o 
  -3   7   1      447.73      411.70      3.68 o 
  -2   7   1       19.00       19.83      0.47 o 
  -1   7   1      772.29      768.15      5.37 o 
   0   7   1     1106.91     1118.69      8.31 o 
   1   7   1        8.37        9.47      0.42 o 
   2   7   1       15.03       15.93      0.62 o 
   3   7   1       15.59       11.44      0.70 o 
   4   7   1       12.09        5.49      0.49 o 
   5   7   1      158.91      159.17      2.59 o 
   6   7   1      306.19      306.31      4.19 o 
   7   7   1       18.89       17.90      1.06 o 
   8   7   1      134.64      140.75      3.77 o 
   9   7   1      116.80      114.66      3.41 o 
 -10   8   1       29.24       26.39      1.90 o 
  -9   8   1       78.74       76.58      2.44 o 
  -8   8   1      382.83      373.99      9.31 o 
  -7   8   1      245.26      251.54      4.78 o 
  -6   8   1      360.91      350.03      4.65 o 
  -5   8   1      137.51      129.88      2.63 o 
  -4   8   1        3.96        0.29      0.70 o 
  -3   8   1      418.29      399.04      5.09 o 
  -2   8   1        9.04        9.66      0.39 o 
  -1   8   1        5.28        6.89      1.03 o 
   0   8   1        5.09        5.52      0.74 o 
   1   8   1     1434.56     1430.65     13.36 o 
   2   8   1       48.09       48.93      1.17 o 
   3   8   1        4.92        5.99      0.50 o 
   4   8   1       45.92       43.44      1.23 o 
   5   8   1       29.77       32.45      1.36 o 
   6   8   1       18.39       16.41      1.28 o 
   7   8   1       90.73       95.05      3.77 o 
   8   8   1      292.85      289.62     11.04 o 
 -10   9   1       95.36      101.72      3.75 o 
  -9   9   1       46.34       44.38      2.02 o 
  -8   9   1       69.14       67.63      2.13 o 
  -7   9   1        9.73        9.15      0.78 o 
  -6   9   1       25.64       25.34      0.83 o 
  -5   9   1      132.84      131.76      2.71 o 
  -4   9   1       12.92       13.90      0.76 o 
  -3   9   1      128.96      104.53      2.58 o 
  -2   9   1       12.37       18.66      0.69 o 
  -1   9   1      267.12      284.87      3.47 o 
   0   9   1      109.04      111.23      1.54 o 
   1   9   1      271.48      272.93      3.55 o 
   2   9   1       16.04       19.38      0.93 o 
   3   9   1       10.46        9.28      0.63 o 
   4   9   1       24.95       24.59      1.00 o 
   5   9   1       10.24       10.81      0.90 o 
   6   9   1      148.80      143.13      8.32 o 
   7   9   1        0.30       -0.62      0.65 o 
  -9  10   1        0.91        1.78      0.75 o 
  -8  10   1        8.83        7.64      0.83 o 
  -7  10   1        5.04        4.19      0.62 o 
  -6  10   1      306.07      302.89      4.15 o 
  -5  10   1      137.47      135.33      2.79 o 
  -4  10   1       10.92       12.74      0.73 o 
  -3  10   1      529.32      531.29     10.48 o 
  -2  10   1       25.81       27.62      2.11 o 
  -1  10   1        1.31        1.60      0.44 o 
   0  10   1       18.73       20.52      0.79 o 
   1  10   1        8.47        8.80      0.68 o 
   2  10   1      551.49      543.47      6.40 o 
   3  10   1       63.69       58.51      1.69 o 
   4  10   1       63.66       65.38      1.96 o 
   5  10   1       22.37       20.13      1.18 o 
   6  10   1       11.75        9.67      1.16 o 
  -8  11   1       40.86       39.60      1.90 o 
  -7  11   1       10.98        9.52      0.81 o 
  -6  11   1        8.58        8.10      0.52 o 
  -5  11   1      213.22      220.04      6.56 o 
  -4  11   1      190.73      200.03      4.44 o 
  -3  11   1        0.43        1.27      0.48 o 
  -2  11   1      206.39      225.15      4.08 o 
  -1  11   1        0.51        1.22      0.45 o 
   0  11   1       63.14       65.19      1.67 o 
   1  11   1       59.06       61.64      1.71 o 
   2  11   1      758.86      741.83      9.66 o 
   3  11   1        6.83        6.90      1.61 o 
   4  11   1       17.79       18.61      1.17 o 
   5  11   1       61.35       55.74      2.37 o 
  -7  12   1       49.88       48.29      1.64 o 
  -6  12   1        1.43        1.07      0.52 o 
  -5  12   1        0.94        1.00      0.47 o 
  -4  12   1        5.83        6.56      0.68 o 
  -3  12   1      387.45      394.34      8.20 o 
  -2  12   1      303.74      312.90      6.93 o 
  -1  12   1        0.94        1.07      0.52 o 
   0  12   1      230.44      235.75      4.69 o 
   1  12   1       22.24       20.21      1.65 o 
   2  12   1        0.01       -0.10      0.47 o 
   3  12   1        1.81        1.69      0.61 o 
   4  12   1       70.28       67.56      2.56 o 
  -6  13   1       11.34       14.39      0.94 o 
  -5  13   1      120.02      129.10      3.08 o 
  -4  13   1        7.15        8.15      0.78 o 
  -3  13   1       56.00       55.69      1.93 o 
  -2  13   1       95.09       97.77      2.99 o 
  -1  13   1       68.31       68.33      3.57 o 
   0  13   1      148.24      151.64      3.62 o 
   1  13   1       46.53       47.03      1.98 o 
   2  13   1       56.30       54.70      1.87 o 
  -3  14   1        8.39        9.05      0.84 o 
  -2  14   1       51.35       55.58      2.15 o 
  -1  14   1       23.37       26.12      1.70 o 
   0  14   1      114.03      114.37      5.27 o 
   0 -14   2       29.46       30.30      2.15 o 
   1 -14   2       16.32       18.80      1.66 o 
   2 -14   2       21.88       20.04      1.63 o 
   3 -14   2       55.83       55.02      2.41 o 
  -2 -13   2       99.60      100.33      4.18 o 
  -1 -13   2        6.23        6.79      1.25 o 
   0 -13   2       71.71       64.30      2.97 o 
   1 -13   2        0.39        0.49      0.71 o 
   2 -13   2        0.04        0.41      0.69 o 
   3 -13   2        9.37        9.89      1.11 o 
   4 -13   2       51.03       55.13      2.27 o 
   5 -13   2      258.34      271.78      6.40 o 
   6 -13   2       22.88       23.14      1.49 o 
  -4 -12   2        7.90       10.53      1.19 o 
  -3 -12   2        8.39        7.76      1.02 o 
  -2 -12   2        1.24        1.30      0.64 o 
  -1 -12   2      231.70      237.53      5.00 o 
   0 -12   2       92.02       92.74      2.68 o 
   1 -12   2        1.38        2.07      0.62 o 
   2 -12   2      221.18      228.66      4.50 o 
   3 -12   2       11.23       11.84      1.15 o 
   4 -12   2       28.02       28.67      1.63 o 
   5 -12   2      137.42      142.77      3.95 o 
   6 -12   2       61.84       62.66      2.37 o 
   7 -12   2       53.52       53.45      1.92 o 
  -5 -11   2       58.30       53.49      4.36 o 
  -4 -11   2        0.73        0.97      0.61 o 
  -3 -11   2      222.20      233.75      4.14 o 
  -2 -11   2        0.12        0.41      0.42 o 
  -1 -11   2       43.05       44.14      1.57 o 
   0 -11   2        8.25        6.28      0.76 o 
   1 -11   2      418.41      435.06      7.26 o 
   2 -11   2       13.42       15.48      0.99 o 
   3 -11   2       46.57       47.58      2.03 o 
   4 -11   2      188.07      205.14      5.14 o 
   5 -11   2        9.26        8.83      0.82 o 
   6 -11   2      245.24      254.07      4.93 o 
   7 -11   2      110.57      110.23      2.88 o 
   8 -11   2      106.51      103.89      2.47 o 
  -7 -10   2        6.57        5.59      1.55 o 
  -6 -10   2       23.81       21.39      1.58 o 
  -5 -10   2      100.36       98.12      2.53 o 
  -4 -10   2      172.77      174.12      3.40 o 
  -3 -10   2       93.90       94.14      2.26 o 
  -2 -10   2       42.70       42.76      1.41 o 
  -1 -10   2      292.46      296.89      3.93 o 
   0 -10   2        3.03        3.35      0.68 o 
   1 -10   2       79.65       81.40      1.81 o 
   2 -10   2      389.11      378.96      6.22 o 
   3 -10   2       35.61       39.82      1.37 o 
   4 -10   2       17.83       17.68      1.01 o 
   5 -10   2      101.29      106.44      3.20 o 
   6 -10   2        1.33        1.76      0.53 o 
   7 -10   2        1.64        1.50      0.50 o 
   8 -10   2       30.47       31.13      1.06 o 
   9 -10   2       57.56       56.77      2.59 o 
  -7  -9   2        3.64        4.40      0.87 o 
  -6  -9   2       12.68       10.83      0.94 o 
  -5  -9   2       13.57       13.51      1.41 o 
  -4  -9   2        5.21        6.05      0.67 o 
  -3  -9   2      210.70      214.25      3.63 o 
  -2  -9   2      216.94      229.82      3.24 o 
  -1  -9   2       43.77       40.09      1.10 o 
   0  -9   2       39.11       41.63      1.07 o 
   1  -9   2       27.23       26.10      0.94 o 
   2  -9   2       12.05       13.52      0.67 o 
   3  -9   2       59.46       46.54      3.19 o 
   4  -9   2      860.30      865.31     12.99 o 
   5  -9   2      144.34      150.02      3.19 o 
   6  -9   2       18.15       17.82      1.04 o 
   7  -9   2        2.74        2.87      0.82 o 
   8  -9   2       20.22       17.71      0.98 o 
   9  -9   2       19.44       19.29      1.33 o 
  10  -9   2       26.41       28.99      1.99 o 
  -8  -8   2      167.20      165.15      4.23 o 
  -7  -8   2       37.50       35.23      1.42 o 
  -6  -8   2        4.87        3.91      0.55 o 
  -5  -8   2        0.96        0.84      0.45 o 
  -4  -8   2      185.79      176.52      3.18 o 
  -3  -8   2      138.05      144.16      2.69 o 
  -2  -8   2       10.94       11.44      0.70 o 
  -1  -8   2      250.53      255.31      3.28 o 
   0  -8   2     1759.57     1781.07     17.40 o 
   1  -8   2       37.35       36.25      0.87 o 
   2  -8   2        0.10        1.33      0.26 o 
   3  -8   2        8.72        8.42      0.53 o 
   4  -8   2        4.15        2.77      0.47 o 
   5  -8   2      559.31      559.24      8.84 o 
   6  -8   2      152.42      152.63      3.27 o 
   7  -8   2       10.44       11.05      0.76 o 
   8  -8   2        0.46        0.57      0.36 o 
   9  -8   2        5.22        5.18      0.69 o 
  10  -8   2        2.73        2.73      0.95 o 
  -9  -7   2       37.55       34.11      2.13 o 
  -8  -7   2      137.99      135.20      3.64 o 
  -7  -7   2      212.93      220.38      3.89 o 
  -6  -7   2       27.19       25.63      0.99 o 
  -5  -7   2       65.21       61.78      1.94 o 
  -4  -7   2        1.48        3.19      0.49 o 
  -3  -7   2      126.13      121.01      2.01 o 
  -2  -7   2      319.19      318.84      3.87 o 
  -1  -7   2       76.61       74.83      1.26 o 
   0  -7   2     1280.12     1253.06     10.11 o 
   1  -7   2       13.52       19.90      0.45 o 
   2  -7   2       84.27      107.40      1.42 o 
   3  -7   2        7.87        8.18      0.40 o 
   4  -7   2      104.69      115.11      2.46 o 
   5  -7   2      673.71      655.77     10.05 o 
   6  -7   2       66.22       68.96      1.92 o 
   7  -7   2      432.84      428.65      5.08 o 
   8  -7   2       55.90       54.42      1.63 o 
   9  -7   2       13.47       12.73      0.91 o 
  10  -7   2        1.11        1.27      0.67 o 
  11  -7   2       24.06       20.40      1.91 o 
  -9  -6   2        5.42        4.27      0.86 o 
  -8  -6   2      181.21      171.91      4.11 o 
  -7  -6   2       28.24       27.50      1.26 o 
  -6  -6   2        5.40        5.06      0.55 o 
  -5  -6   2       65.05       68.27      1.46 o 
  -4  -6   2       61.79       62.48      1.22 o 
  -3  -6   2      109.72      108.49      1.62 o 
  -2  -6   2       39.77       36.94      0.94 o 
  -1  -6   2      106.79      114.44      1.29 o 
   0  -6   2     1139.84     1138.04      8.19 o 
   1  -6   2      236.00      255.62      2.15 o 
   2  -6   2      145.22      123.38      1.32 o 
   3  -6   2      383.19      421.22      3.87 o 
   4  -6   2        6.77        7.79      0.37 o 
   5  -6   2      323.15      273.20      4.11 o 
   6  -6   2      529.45      536.31      9.28 o 
   7  -6   2       20.38       20.46      0.76 o 
   8  -6   2      212.12      208.69      3.63 o 
   9  -6   2      279.34      271.77      4.57 o 
  10  -6   2       15.11       15.18      1.24 o 
  11  -6   2        3.16        1.67      0.95 o 
 -10  -5   2        1.69        2.11      0.76 o 
  -9  -5   2       71.14       67.99      2.39 o 
  -8  -5   2       24.47       26.21      1.58 o 
  -7  -5   2      231.51      221.41      4.57 o 
  -6  -5   2      918.55      929.76     10.65 o 
  -5  -5   2      290.11      279.31      3.17 o 
  -4  -5   2      128.72      140.17      1.84 o 
  -3  -5   2       45.37       38.51      0.69 o 
  -2  -5   2      429.19      494.00      3.85 o 
  -1  -5   2        4.64        4.65      0.34 o 
   0  -5   2        5.70        5.41      0.23 o 
   1  -5   2       19.59       10.63      0.46 o 
   2  -5   2     1421.57     1570.58     13.15 o 
   3  -5   2      400.44      350.32      3.51 o 
   4  -5   2      446.38      465.31      4.57 o 
   5  -5   2       18.35       17.63      0.73 o 
   6  -5   2        1.24        1.04      0.34 o 
   7  -5   2       23.18       26.10      0.84 o 
   8  -5   2      241.92      239.00      4.04 o 
   9  -5   2       32.18       32.91      1.33 o 
  10  -5   2      370.95      365.24      5.84 o 
  11  -5   2        4.65        5.64      1.31 o 
 -10  -4   2       64.19       66.55      2.35 o 
  -9  -4   2       25.18       23.07      1.10 o 
  -8  -4   2        6.20        6.06      0.70 o 
  -7  -4   2        3.03        2.45      0.44 o 
  -6  -4   2     1279.59     1307.52     11.97 o 
  -5  -4   2       69.84       87.38      1.23 o 
  -4  -4   2      681.54      681.97      5.34 o 
  -3  -4   2        7.07        6.73      0.26 o 
  -2  -4   2     3361.59     3672.94     26.48 o 
  -1  -4   2       18.46       12.88      0.39 o 
   0  -4   2       33.19       48.74      0.63 o 
   1  -4   2      688.55      717.64      6.16 o 
   2  -4   2      888.50      912.93      7.89 o 
   3  -4   2      405.13      350.77      3.47 o 
   4  -4   2       10.65       10.05      0.55 o 
   5  -4   2      417.03      417.31      7.03 o 
   6  -4   2      345.64      316.11      3.54 o 
   7  -4   2       52.16       47.29      1.35 o 
   8  -4   2       17.25       17.86      1.42 o 
   9  -4   2      345.35      358.06      5.52 o 
  10  -4   2       13.63       14.47      0.88 o 
  11  -4   2        4.22        3.88      0.95 o 
 -11  -3   2       54.24       60.06      3.69 o 
 -10  -3   2      121.94      124.54      2.64 o 
  -9  -3   2      210.94      218.20      3.76 o 
  -8  -3   2        0.41        0.42      0.39 o 
  -7  -3   2       24.31       20.25      0.90 o 
  -6  -3   2      233.14      215.17      3.48 o 
  -5  -3   2       24.70       28.86      0.68 o 
  -4  -3   2       67.92       79.42      0.84 o 
  -3  -3   2     1540.63     1546.37      9.99 o 
  -2  -3   2        4.42        2.23      0.14 o 
  -1  -3   2     1346.29     1567.30     12.26 o 
   0  -3   2       22.92       12.92      0.28 o 
   1  -3   2      913.79     1194.54      8.98 o 
   2  -3   2     1775.77     2127.98     17.74 o 
   3  -3   2       47.04       66.77      1.17 o 
   4  -3   2      409.38      407.89      4.28 o 
   5  -3   2      324.94      340.74      3.88 o 
   6  -3   2      325.71      316.07      4.46 o 
   7  -3   2       30.84       31.16      0.93 o 
   8  -3   2       16.33       16.32      0.77 o 
   9  -3   2        6.00        7.95      0.68 o 
  10  -3   2      236.30      233.06      4.33 o 
  11  -3   2      128.73      131.84      3.82 o 
 -11  -2   2       20.56       20.79      1.55 o 
 -10  -2   2       20.89       20.05      1.47 o 
  -9  -2   2        5.52        7.32      0.67 o 
  -8  -2   2      274.13      265.15      4.16 o 
  -7  -2   2       33.01       33.91      0.94 o 
  -6  -2   2      154.58      138.86      1.70 o 
  -5  -2   2       59.75       61.35      0.70 o 
  -4  -2   2      945.31      986.39      6.61 o 
  -3  -2   2       23.76       27.48      0.40 o 
  -2  -2   2     3375.30     3543.16     26.20 o 
  -1  -2   2     9391.24     8111.48     85.21 o 
   0  -2   2      497.62      567.44      4.69 o 
   1  -2   2     3728.24     3424.28     30.31 o 
   2  -2   2       14.80       28.62      0.49 o 
   3  -2   2      265.56      296.94      3.77 o 
   4  -2   2        7.82       13.30      0.39 o 
   5  -2   2      136.55      153.01      1.50 o 
   6  -2   2      573.43      549.30      6.33 o 
   7  -2   2     2028.28     1982.82     20.06 o 
   8  -2   2      655.52      656.82      7.48 o 
   9  -2   2        5.66        6.38      0.72 o 
  10  -2   2       20.51       19.94      1.17 o 
  11  -2   2       53.99       51.99      3.14 o 
 -11  -1   2        1.15        1.41      0.85 o 
 -10  -1   2       53.61       53.17      2.69 o 
  -9  -1   2      486.60      473.89      7.35 o 
  -8  -1   2       89.68       84.60      1.62 o 
  -7  -1   2       61.97       71.48      1.31 o 
  -6  -1   2      393.38      378.99      4.20 o 
  -5  -1   2       15.63       24.10      0.45 o 
  -4  -1   2      242.44      314.76      2.34 o 
  -3  -1   2      998.49     1080.91     10.04 o 
  -2  -1   2      841.05      724.56      5.43 o 
  -1  -1   2      707.13      729.11      7.17 o 
   0  -1   2     7679.00     6586.07    101.12 o 
   1  -1   2     7394.56     6643.49    104.30 o 
   2  -1   2       52.20       51.00      1.35 o 
   3  -1   2       69.93      123.92      1.28 o 
   4  -1   2      142.66      131.08      1.34 o 
   5  -1   2       29.89       26.69      0.49 o 
   6  -1   2      119.98      113.38      1.45 o 
   7  -1   2     1322.75     1317.40     10.40 o 
   8  -1   2        5.84        5.41      0.44 o 
   9  -1   2        6.42        5.37      0.73 o 
  10  -1   2        6.11        5.55      0.93 o 
  11  -1   2        1.22        0.88      1.08 o 
 -11   0   2      164.77      162.72      6.09 o 
 -10   0   2       47.83       51.37      1.77 o 
  -9   0   2        5.88        7.97      0.75 o 
  -8   0   2        5.23        6.73      0.50 o 
  -7   0   2      354.09      349.43      3.51 o 
  -6   0   2      237.42      229.77      2.32 o 
  -5   0   2      238.20      223.43      1.84 o 
  -4   0   2     2061.35     2276.23     17.29 o 
  -3   0   2      372.46      346.99      2.90 o 
  -2   0   2      788.61     1068.42      9.29 o 
  -1   0   2      162.36      164.53      1.81 o 
   0   0   2        2.31        2.25      0.44 o 
   1   0   2      166.62      187.31      1.96 o 
   2   0   2     2390.93     2248.10     18.07 o 
   3   0   2      570.92      562.54      4.67 o 
   4   0   2      315.22      341.22      3.08 o 
   5   0   2       70.85       72.30      0.97 o 
   6   0   2      175.36      184.78      2.17 o 
   7   0   2      202.18      213.44      2.70 o 
   8   0   2        0.90        0.39      0.35 o 
   9   0   2      152.80      154.13      3.36 o 
  10   0   2      132.40      132.42      3.65 o 
  11   0   2       14.67       17.98      2.03 o 
 -11   1   2        6.97        7.70      1.59 o 
 -10   1   2      152.78      158.98      5.03 o 
  -9   1   2        6.39        6.17      0.47 o 
  -8   1   2        0.37        0.34      0.30 o 
  -7   1   2       74.48       82.76      1.42 o 
  -6   1   2       53.91       43.81      0.86 o 
  -5   1   2      154.89      149.38      1.29 o 
  -4   1   2      912.20      943.60      7.24 o 
  -3   1   2       59.44       22.42      0.48 o 
  -2   1   2      758.10      829.71      8.07 o 
  -1   1   2     3453.79     3414.28     29.41 o 
   0   1   2     4342.34     4549.34     53.95 o 
   1   1   2    21940.01    18250.65    178.78 o 
   2   1   2       73.83       49.56      0.65 o 
   3   1   2        9.17        1.58      0.14 o 
   4   1   2     1580.83     1558.94     10.72 o 
   5   1   2      382.67      460.55      3.26 o 
   6   1   2      111.71      110.27      1.55 o 
   7   1   2       29.67       30.39      0.80 o 
   8   1   2       18.21       20.87      0.83 o 
   9   1   2       61.28       65.56      1.50 o 
  10   1   2       76.39       78.66      2.43 o 
  11   1   2      135.67      143.08      5.35 o 
 -11   2   2      245.02      246.84      7.92 o 
 -10   2   2       28.69       29.07      1.21 o 
  -9   2   2      124.45      126.67      2.11 o 
  -8   2   2      143.41      140.26      2.36 o 
  -7   2   2       35.82       30.73      1.30 o 
  -6   2   2       22.37       23.25      0.72 o 
  -5   2   2        4.29        6.38      0.32 o 
  -4   2   2       15.33        4.85      0.28 o 
  -3   2   2      859.70      943.46      8.19 o 
  -2   2   2     2440.04     2905.72     22.47 o 
  -1   2   2     5143.90     5239.10     45.53 o 
   0   2   2        6.88       24.39      0.40 o 
   1   2   2    10734.12    11061.16    146.65 o 
   2   2   2      257.83      370.19      3.16 o 
   3   2   2      339.54      317.38      2.45 o 
   4   2   2       22.32       14.29      0.62 o 
   5   2   2     2240.18     2347.91     15.67 o 
   6   2   2       35.58       30.87      0.66 o 
   7   2   2       33.21       34.46      1.00 o 
   8   2   2        0.76        1.11      0.36 o 
   9   2   2      111.73      109.60      3.14 o 
  10   2   2        0.35        0.60      0.47 o 
  11   2   2       13.46       13.25      1.65 o 
 -11   3   2       11.82        9.39      1.17 o 
 -10   3   2      129.85      133.46      2.54 o 
  -9   3   2      282.46      282.74      4.69 o 
  -8   3   2       95.81       98.74      2.19 o 
  -7   3   2       21.55       16.98      0.71 o 
  -6   3   2       88.03       83.81      1.37 o 
  -5   3   2      107.38      106.45      1.32 o 
  -4   3   2     2562.95     2708.77     22.15 o 
  -3   3   2       54.69       38.09      0.52 o 
  -2   3   2       97.45       67.57      1.00 o 
  -1   3   2        1.22        3.34      0.26 o 
   0   3   2     1499.36     1486.20     12.71 o 
   1   3   2      529.49      547.25      4.14 o 
   2   3   2       24.20       41.25      0.51 o 
   3   3   2       44.52       34.10      0.43 o 
   4   3   2      422.13      411.40      3.11 o 
   5   3   2       23.14       17.89      0.48 o 
   6   3   2        4.56       10.44      0.49 o 
   7   3   2      209.12      222.42      3.10 o 
   8   3   2      189.76      188.46      3.24 o 
   9   3   2       13.21       12.38      1.39 o 
  10   3   2       14.09       13.84      1.12 o 
 -11   4   2       86.73       87.86      2.97 o 
 -10   4   2       16.10       15.49      1.04 o 
  -9   4   2      322.01      327.21      6.20 o 
  -8   4   2      533.64      522.83      7.30 o 
  -7   4   2       85.74       81.91      1.81 o 
  -6   4   2       64.00       53.69      1.04 o 
  -5   4   2       58.49       55.09      0.90 o 
  -4   4   2       88.03       68.38      1.08 o 
  -3   4   2      528.09      710.61      6.11 o 
  -2   4   2       24.18       20.10      0.57 o 
  -1   4   2      724.76      668.16     10.27 o 
   0   4   2       13.01        6.67      0.37 o 
   1   4   2      778.22      993.79      7.99 o 
   2   4   2       54.22       48.45      0.87 o 
   3   4   2        0.49        0.24      0.12 o 
   4   4   2       29.18       34.51      0.70 o 
   5   4   2     1325.36     1293.74     11.11 o 
   6   4   2      470.65      468.26      5.44 o 
   7   4   2       55.06       50.35      1.78 o 
   8   4   2       45.19       49.30      1.87 o 
   9   4   2       92.70       96.03      4.48 o 
  10   4   2       51.59       50.30      3.81 o 
 -11   5   2        7.90        9.63      1.15 o 
 -10   5   2        0.97        1.18      0.59 o 
  -9   5   2      169.54      157.71      3.75 o 
  -8   5   2        2.83        1.71      0.63 o 
  -7   5   2      225.61      228.74      4.38 o 
  -6   5   2      325.89      328.22      4.89 o 
  -5   5   2        9.31       11.46      0.51 o 
  -4   5   2      301.84      333.15      2.73 o 
  -3   5   2      321.02      353.34      2.76 o 
  -2   5   2      420.72      407.93      6.22 o 
  -1   5   2     1091.37     1174.80     10.75 o 
   0   5   2     1594.89     1585.43     11.49 o 
   1   5   2        1.95        0.73      0.22 o 
   2   5   2       90.82       94.54      1.30 o 
   3   5   2        4.30        2.55      0.27 o 
   4   5   2        9.49       13.76      0.47 o 
   5   5   2      344.69      293.43      3.72 o 
   6   5   2      156.37      145.62      2.35 o 
   7   5   2      487.54      480.31      8.28 o 
   8   5   2      344.04      344.31      6.55 o 
   9   5   2       39.39       41.40      1.88 o 
  10   5   2       20.28       19.90      1.44 o 
 -11   6   2        1.44        1.12      0.96 o 
 -10   6   2       32.81       34.08      1.73 o 
  -9   6   2        3.49        1.83      0.65 o 
  -8   6   2      252.48      238.63      4.75 o 
  -7   6   2      284.24      279.62      5.11 o 
  -6   6   2      142.77      144.87      3.13 o 
  -5   6   2     1172.61     1177.50     12.37 o 
  -4   6   2      377.25      336.52      3.26 o 
  -3   6   2       11.08        9.12      0.28 o 
  -2   6   2      476.11      486.16      7.38 o 
  -1   6   2      713.31      717.48      6.92 o 
   0   6   2       33.15       20.55      0.47 o 
   1   6   2       27.63       26.12      0.55 o 
   2   6   2      371.91      378.88      3.79 o 
   3   6   2      511.85      495.66      5.36 o 
   4   6   2       90.55       81.82      2.16 o 
   5   6   2        5.09        5.69      0.49 o 
   6   6   2       32.89       32.10      1.06 o 
   7   6   2        0.02       -0.19      0.51 o 
   8   6   2        4.87        4.74      0.85 o 
   9   6   2      324.24      328.09      6.63 o 
 -11   7   2      134.72      148.83      5.12 o 
 -10   7   2      178.27      173.26      4.23 o 
  -9   7   2       46.16       44.55      2.00 o 
  -8   7   2        7.22        6.76      0.91 o 
  -7   7   2        0.07        0.03      0.37 o 
  -6   7   2      224.64      217.41      4.02 o 
  -5   7   2       19.79       20.03      0.61 o 
  -4   7   2       59.87       63.09      0.99 o 
  -3   7   2      902.13      900.74      7.58 o 
  -2   7   2       73.99       59.90      1.84 o 
  -1   7   2        5.20        6.32      0.29 o 
   0   7   2        1.57        0.50      0.18 o 
   1   7   2       19.95       21.55      0.57 o 
   2   7   2        9.71        6.90      0.46 o 
   3   7   2      296.22      293.86      3.65 o 
   4   7   2      221.13      191.55      3.25 o 
   5   7   2       19.77       16.06      0.92 o 
   6   7   2       48.55       51.47      1.41 o 
   7   7   2      113.70      115.92      2.65 o 
   8   7   2      624.24      643.66     11.87 o 
   9   7   2        0.06       -0.39      0.61 o 
 -10   8   2       30.48       31.50      2.04 o 
  -9   8   2       28.54       26.48      1.43 o 
  -8   8   2      104.69      103.25      2.73 o 
  -7   8   2        1.22        2.30      0.52 o 
  -6   8   2        6.30        7.69      0.64 o 
  -5   8   2      158.11      168.28      3.15 o 
  -4   8   2      580.55      575.57     10.96 o 
  -3   8   2      141.40      135.17      1.48 o 
  -2   8   2      597.11      633.05      6.08 o 
  -1   8   2      160.31      163.93      2.21 o 
   0   8   2       50.82       48.72      0.78 o 
   1   8   2      104.31      100.83      1.61 o 
   2   8   2        1.48        0.92      0.46 o 
   3   8   2      240.98      231.24      3.70 o 
   4   8   2        1.21        1.04      0.44 o 
   5   8   2       22.16       21.47      1.11 o 
   6   8   2      196.52      195.87      3.72 o 
   7   8   2       35.24       36.69      1.80 o 
   8   8   2       24.58       26.26      3.07 o 
 -10   9   2      263.09      247.77      6.68 o 
  -9   9   2       59.28       59.77      2.16 o 
  -8   9   2       24.47       24.51      1.29 o 
  -7   9   2       33.20       34.83      1.37 o 
  -6   9   2      296.34      301.85      5.27 o 
  -5   9   2       49.34       55.19      1.46 o 
  -4   9   2        1.65        3.54      0.82 o 
  -3   9   2      152.31      180.73      3.01 o 
  -2   9   2      385.34      367.77      4.74 o 
  -1   9   2        0.90        1.68      0.31 o 
   0   9   2      140.19      138.76      2.38 o 
   1   9   2      125.58      120.83      2.02 o 
   2   9   2      362.63      349.53      5.05 o 
   3   9   2       40.48       43.02      1.41 o 
   4   9   2       26.86       26.83      1.66 o 
   5   9   2       34.29       33.01      1.40 o 
   6   9   2        5.88        4.63      0.84 o 
   7   9   2      241.44      235.65      5.47 o 
  -9  10   2      130.23      126.69      3.99 o 
  -8  10   2      200.40      201.58      4.27 o 
  -7  10   2       42.96       44.76      1.56 o 
  -6  10   2       31.29       35.00      1.25 o 
  -5  10   2        2.07        5.95      2.48 o 
  -4  10   2        3.37        5.00      2.23 o 
  -3  10   2       23.68       24.11      0.97 o 
  -2  10   2      526.36      516.89      7.76 o 
  -1  10   2      236.95      241.04      3.56 o 
   0  10   2        9.76        7.92      0.60 o 
   1  10   2       30.74       34.34      1.01 o 
   2  10   2      435.78      414.62      5.92 o 
   3  10   2        6.55        7.74      1.33 o 
   4  10   2       47.38       49.96      1.71 o 
   5  10   2        0.83        0.79      0.57 o 
   6  10   2       29.56       28.34      1.74 o 
  -8  11   2       33.36       32.18      1.67 o 
  -7  11   2      123.11      120.32      2.85 o 
  -6  11   2       64.95       69.47      1.84 o 
  -5  11   2        0.03        0.56      0.37 o 
  -4  11   2       65.22       67.44      1.78 o 
  -3  11   2       44.89       48.12      1.52 o 
  -2  11   2        8.42        6.64      0.81 o 
  -1  11   2        9.06        7.27      0.88 o 
   0  11   2      180.03      184.70      3.94 o 
   1  11   2      185.82      193.42      3.77 o 
   2  11   2      105.11      100.79      2.37 o 
   3  11   2      106.98       99.29      2.45 o 
   4  11   2        7.86        8.99      0.90 o 
   5  11   2       52.89       53.02      1.93 o 
  -7  12   2        0.41        0.35      0.45 o 
  -6  12   2        7.28        6.94      0.67 o 
  -5  12   2       15.40       15.31      0.80 o 
  -4  12   2       19.16       22.19      0.89 o 
  -3  12   2       28.10       30.60      1.23 o 
  -2  12   2       10.11       11.32      0.94 o 
  -1  12   2        5.22        5.81      0.68 o 
   0  12   2       24.84       23.76      1.10 o 
   1  12   2       85.90       87.13      2.15 o 
   2  12   2      116.60      116.77      2.68 o 
   3  12   2       67.02       63.33      2.53 o 
   4  12   2       16.43       15.37      2.50 o 
  -6  13   2       17.36       18.02      0.87 o 
  -3  13   2       34.70       38.19      1.35 o 
  -2  13   2        2.69        2.92      0.65 o 
  -1  13   2       28.99       27.82      1.72 o 
   0  13   2        0.74        0.65      0.60 o 
   1  13   2        4.67        5.54      0.72 o 
   2  13   2       13.87       11.63      0.96 o 
  -2  14   2       40.79       44.74      1.77 o 
  -1  14   2       60.67       65.71      2.52 o 
   1 -14   3      128.55      128.58      4.46 o 
   2 -14   3        4.16        4.30      1.00 o 
   3 -14   3      101.76       99.56      3.53 o 
  -2 -13   3        0.66       -0.54      0.68 o 
  -1 -13   3        7.21        8.08      1.31 o 
   0 -13   3        1.93        2.52      0.91 o 
   1 -13   3      193.04      186.93      5.52 o 
   2 -13   3       61.62       58.65      2.66 o 
   3 -13   3        5.65        5.21      0.98 o 
   4 -13   3       63.55       63.85      2.62 o 
   5 -13   3      141.77      148.33      4.24 o 
   6 -13   3       11.08       13.90      1.27 o 
  -4 -12   3       46.43       45.59      2.15 o 
  -3 -12   3       39.49       41.36      1.94 o 
  -2 -12   3      345.31      348.04      9.17 o 
  -1 -12   3        4.87        6.87      0.90 o 
   0 -12   3      175.85      179.16      4.07 o 
   1 -12   3        8.12        8.61      0.91 o 
   2 -12   3       47.98       55.37      2.32 o 
   3 -12   3       53.56       52.30      2.36 o 
   4 -12   3      177.14      183.85      4.99 o 
   5 -12   3        2.36        2.02      0.75 o 
   6 -12   3       47.53       49.88      2.22 o 
   7 -12   3       59.11       62.30      3.69 o 
  -5 -11   3        9.04        9.08      1.13 o 
  -4 -11   3       56.62       61.21      2.37 o 
  -3 -11   3        0.26        1.52      1.22 o 
  -2 -11   3       81.75       82.85      2.12 o 
  -1 -11   3      175.02      172.12      4.12 o 
   0 -11   3        0.19        0.26      0.46 o 
   1 -11   3        4.64        4.13      0.67 o 
   2 -11   3      132.46      138.67      5.59 o 
   3 -11   3        4.03        3.90      0.81 o 
   4 -11   3       18.01       17.82      1.37 o 
   5 -11   3      215.18      217.62      5.50 o 
   6 -11   3     1052.63     1077.95     16.40 o 
   7 -11   3      248.27      254.71      5.15 o 
   8 -11   3       45.64       48.45      1.65 o 
  -6 -10   3       65.82       69.84      2.69 o 
  -5 -10   3        8.46        6.53      0.83 o 
  -4 -10   3        4.02        5.01      0.70 o 
  -3 -10   3       18.43       18.76      1.02 o 
  -2 -10   3       23.79       22.70      1.06 o 
  -1 -10   3       16.41       14.71      0.85 o 
   0 -10   3      236.16      240.01      4.63 o 
   1 -10   3       67.02       72.80      2.07 o 
   2 -10   3       24.85       27.60      1.22 o 
   3 -10   3       57.00       63.03      1.82 o 
   4 -10   3       31.67       34.49      1.47 o 
   5 -10   3        1.94        1.21      0.53 o 
   6 -10   3      170.09      172.92      3.75 o 
   7 -10   3       28.88       29.61      1.27 o 
   8 -10   3       72.39       76.48      1.71 o 
   9 -10   3       12.78       10.72      1.29 o 
  -7  -9   3       31.59       30.51      1.73 o 
  -6  -9   3       56.62       59.70      2.16 o 
  -5  -9   3      523.62      513.47      8.82 o 
  -4  -9   3       22.68       23.68      1.14 o 
  -3  -9   3        2.14        2.03      0.60 o 
  -2  -9   3       28.53       29.97      1.14 o 
  -1  -9   3        1.78        1.16      0.58 o 
   0  -9   3       17.17       18.35      1.05 o 
   1  -9   3       30.35       28.94      1.20 o 
   2  -9   3        2.77        3.85      0.51 o 
   3  -9   3       49.06       54.55      1.60 o 
   4  -9   3        4.20        6.91      1.03 o 
   5  -9   3       25.27       21.96      0.94 o 
   6  -9   3      154.36      150.06      2.80 o 
   7  -9   3        1.43        4.00      0.58 o 
   8  -9   3      150.58      154.23      2.57 o 
   9  -9   3      137.76      136.99      5.45 o 
  10  -9   3        0.91        0.05      0.73 o 
  -8  -8   3        0.16       -0.36      0.58 o 
  -7  -8   3       24.60       22.99      1.20 o 
  -6  -8   3      119.94      129.20      2.42 o 
  -5  -8   3       57.46       58.19      1.74 o 
  -4  -8   3       76.63       85.83      2.06 o 
  -3  -8   3      307.16      294.98      4.44 o 
  -2  -8   3       67.89       66.68      1.60 o 
  -1  -8   3      389.95      384.74      5.18 o 
   0  -8   3     3041.34     2959.68     32.53 o 
   1  -8   3       93.86       91.39      2.13 o 
   2  -8   3       42.04       38.37      1.06 o 
   3  -8   3      431.95      462.17      5.18 o 
   4  -8   3      245.54      204.91      3.21 o 
   5  -8   3       13.08       12.11      0.72 o 
   6  -8   3        2.37        1.55      0.44 o 
   7  -8   3        4.86        6.01      1.31 o 
   8  -8   3       61.80       63.79      1.50 o 
   9  -8   3       29.62       30.46      1.63 o 
  10  -8   3      130.42      125.87      4.41 o 
  -9  -7   3        8.76        8.15      1.05 o 
  -8  -7   3       30.28       32.32      1.97 o 
  -7  -7   3       21.38       19.17      1.08 o 
  -6  -7   3       11.43        9.94      0.68 o 
  -5  -7   3      725.93      737.47      8.20 o 
  -4  -7   3      344.92      328.84      4.82 o 
  -3  -7   3        6.11        5.42      0.69 o 
  -2  -7   3     2321.61     2286.61     25.48 o 
  -1  -7   3       51.50       56.34      1.20 o 
   0  -7   3      286.15      284.95      3.53 o 
   1  -7   3      105.77      124.29      2.11 o 
   2  -7   3      457.60      440.66      4.39 o 
   3  -7   3       28.11       32.87      0.94 o 
   4  -7   3      826.27      735.91     11.11 o 
   5  -7   3        7.38       14.90      0.76 o 
   6  -7   3       37.62       39.09      1.21 o 
   7  -7   3       11.26       10.49      1.00 o 
   8  -7   3      136.70      144.63      2.42 o 
   9  -7   3       27.42       25.22      1.25 o 
  10  -7   3       12.87       12.32      1.17 o 
  11  -7   3       91.38       93.37      3.94 o 
  -9  -6   3      251.91      241.52      5.50 o 
  -8  -6   3       16.36       17.97      1.30 o 
  -7  -6   3      176.84      177.83      4.18 o 
  -6  -6   3        2.99        3.71      0.51 o 
  -5  -6   3        0.92        0.56      0.39 o 
  -4  -6   3       50.00       50.80      1.09 o 
  -3  -6   3     1437.49     1458.26     12.81 o 
  -2  -6   3      428.66      426.53      4.84 o 
  -1  -6   3     1114.97     1098.25     10.03 o 
   0  -6   3      459.33      478.56      4.03 o 
   1  -6   3        1.14        3.88      0.21 o 
   2  -6   3      154.86      145.93      1.66 o 
   3  -6   3      953.77     1063.87     11.59 o 
   4  -6   3      537.89      559.73      9.20 o 
   5  -6   3       54.10       34.28      1.21 o 
   6  -6   3      245.88      215.78      3.58 o 
   7  -6   3      527.89      501.20      5.78 o 
   8  -6   3       34.92       32.26      1.25 o 
   9  -6   3      170.06      171.01      3.38 o 
  10  -6   3      140.52      141.18      3.73 o 
  11  -6   3       40.09       41.24      2.63 o 
 -10  -5   3       16.60       16.56      1.35 o 
  -9  -5   3       20.50       20.90      1.50 o 
  -8  -5   3      158.15      150.50      3.68 o 
  -7  -5   3       87.25       85.85      2.51 o 
  -6  -5   3       64.19       68.37      2.39 o 
  -5  -5   3       53.90       53.26      0.91 o 
  -4  -5   3       93.82       95.06      1.44 o 
  -3  -5   3      842.87      802.66      6.92 o 
  -2  -5   3     1899.89     1867.85     24.47 o 
  -1  -5   3     1762.97     1772.31     13.06 o 
   0  -5   3      765.26      897.82      6.72 o 
   1  -5   3      810.29      918.16      7.26 o 
   2  -5   3      874.40      950.72      7.48 o 
   3  -5   3      346.52      354.03      3.57 o 
   4  -5   3       45.14       45.79      0.77 o 
   5  -5   3      563.54      514.48      6.21 o 
   6  -5   3       19.55       17.56      1.08 o 
   7  -5   3      118.44      114.68      1.93 o 
   8  -5   3       33.15       31.53      1.22 o 
   9  -5   3        4.27        4.59      0.63 o 
  10  -5   3      135.81      127.88      2.93 o 
  11  -5   3        3.44        5.57      1.19 o 
 -10  -4   3       20.35       21.04      1.37 o 
  -9  -4   3      110.03      114.31      2.47 o 
  -8  -4   3        0.78        1.63      0.53 o 
  -7  -4   3       94.51       97.08      2.07 o 
  -6  -4   3       37.19       29.26      1.57 o 
  -5  -4   3      431.90      405.81      3.80 o 
  -4  -4   3      123.98      121.27      1.45 o 
  -3  -4   3        5.88        4.34      0.24 o 
  -2  -4   3      619.91      540.31      4.21 o 
  -1  -4   3       33.38       36.20      0.58 o 
   0  -4   3      376.08      299.07      2.42 o 
   1  -4   3     2824.09     3005.43     23.74 o 
   2  -4   3       90.00      130.17      1.20 o 
   3  -4   3      184.98      169.96      1.63 o 
   4  -4   3       56.79       77.32      1.00 o 
   5  -4   3       62.29       80.40      1.50 o 
   6  -4   3       63.89       61.24      1.51 o 
   7  -4   3      794.72      772.47      8.30 o 
   8  -4   3        8.54        7.62      0.58 o 
   9  -4   3       12.75       10.74      0.73 o 
  10  -4   3       26.67       28.16      1.16 o 
  11  -4   3       31.33       28.49      1.82 o 
 -11  -3   3      219.59      232.84      5.29 o 
 -10  -3   3        0.46        0.65      0.84 o 
  -9  -3   3       17.69       16.96      0.97 o 
  -8  -3   3        0.86        1.52      0.44 o 
  -7  -3   3        7.08        5.77      0.55 o 
  -6  -3   3       26.74       34.72      0.92 o 
  -5  -3   3      286.13      296.26      2.98 o 
  -4  -3   3      196.10      173.38      1.65 o 
  -3  -3   3      104.67       94.01      0.99 o 
  -2  -3   3      197.27      264.73      1.96 o 
  -1  -3   3      117.04      179.24      1.71 o 
   0  -3   3      450.96      466.28      3.61 o 
   1  -3   3      964.53      796.99      6.49 o 
   2  -3   3     3210.93     3115.25     24.32 o 
   3  -3   3       82.90      112.56      1.29 o 
   4  -3   3        2.26        3.13      0.23 o 
   5  -3   3      203.73      197.23      3.14 o 
   6  -3   3      215.49      223.36      2.65 o 
   7  -3   3       88.08       79.99      1.74 o 
   8  -3   3      153.24      155.30      2.49 o 
   9  -3   3       36.82       36.92      1.19 o 
  10  -3   3       47.93       44.41      1.69 o 
  11  -3   3        0.03        0.95      0.77 o 
 -11  -2   3       23.55       25.01      1.72 o 
 -10  -2   3      144.15      148.15      3.93 o 
  -9  -2   3       30.59       28.21      1.15 o 
  -8  -2   3       14.27       14.01      0.80 o 
  -7  -2   3       18.85       28.46      1.59 o 
  -6  -2   3       14.55       13.61      0.48 o 
  -5  -2   3       54.70       68.49      0.81 o 
  -4  -2   3     1499.07     1587.84     11.03 o 
  -3  -2   3      170.83      136.43      1.17 o 
  -2  -2   3       15.10       14.59      0.33 o 
  -1  -2   3      115.79       96.46      1.08 o 
   0  -2   3      488.24      562.76      4.46 o 
   1  -2   3     1128.05      964.75      9.04 o 
   2  -2   3      454.22      528.50      4.67 o 
   3  -2   3     1653.76     1633.04     12.39 o 
   4  -2   3        6.65       17.50      0.49 o 
   5  -2   3       11.72       15.65      0.46 o 
   6  -2   3       89.75       83.63      1.25 o 
   7  -2   3      650.20      666.67      8.39 o 
   8  -2   3       67.83       66.15      1.49 o 
   9  -2   3      140.67      137.28      2.91 o 
  10  -2   3       88.78       88.74      2.39 o 
  11  -2   3       32.13       30.44      2.52 o 
 -11  -1   3      284.18      287.46      6.23 o 
 -10  -1   3        2.03        3.28      0.83 o 
  -9  -1   3      205.22      199.64      4.53 o 
  -8  -1   3       58.88       65.75      1.40 o 
  -7  -1   3      115.70      105.69      1.66 o 
  -6  -1   3        0.87        1.03      0.20 o 
  -5  -1   3      729.21      782.38      5.77 o 
  -4  -1   3       11.03       24.24      0.41 o 
  -3  -1   3     1411.67     1586.37     10.92 o 
  -2  -1   3        7.82        0.17      0.12 o 
  -1  -1   3       14.44       12.56      0.36 o 
   0  -1   3        1.38       -0.41      0.20 o 
   1  -1   3      961.56     1166.42      9.28 o 
   2  -1   3     5047.97     5313.80     45.84 o 
   3  -1   3       67.09       46.96      0.77 o 
   4  -1   3     1582.48     1601.96     11.50 o 
   5  -1   3     2252.77     2210.89     16.49 o 
   6  -1   3      196.83      198.60      2.17 o 
   7  -1   3       97.24       96.58      1.62 o 
   8  -1   3       59.83       60.51      1.29 o 
   9  -1   3        1.99        2.20      0.55 o 
  10  -1   3        9.38        8.85      1.10 o 
  11  -1   3      202.70      197.76      6.70 o 
 -11   0   3       66.35       63.49      3.59 o 
 -10   0   3      254.31      258.42      5.55 o 
  -9   0   3       84.45       86.99      2.40 o 
  -8   0   3      156.93      138.67      2.13 o 
  -7   0   3      807.68      730.14      6.60 o 
  -6   0   3      192.91      181.01      1.78 o 
  -5   0   3       73.25       74.02      0.83 o 
  -4   0   3      326.15      347.38      2.53 o 
  -3   0   3     5555.15     5569.54     44.19 o 
  -2   0   3      892.78      876.00      7.72 o 
  -1   0   3     5842.17     5682.51     86.59 o 
   0   0   3     1549.66     1603.74     15.46 o 
   1   0   3     1806.51     1995.44     17.01 o 
   2   0   3       32.98       16.26      0.38 o 
   3   0   3      415.55      455.89      4.15 o 
   4   0   3      539.60      510.27      4.29 o 
   5   0   3      148.31      153.05      1.42 o 
   6   0   3     1720.85     1692.99     17.51 o 
   7   0   3       60.48       63.86      1.29 o 
   8   0   3        5.10        5.84      0.49 o 
   9   0   3       23.04       21.84      1.55 o 
  10   0   3       22.14       23.13      1.55 o 
  11   0   3       31.75       35.17      2.69 o 
 -11   1   3        3.81        3.28      1.36 o 
 -10   1   3       37.80       37.05      1.36 o 
  -9   1   3      147.63      152.31      2.37 o 
  -8   1   3      729.92      694.40      7.13 o 
  -7   1   3       18.19       23.43      0.75 o 
  -6   1   3      280.70      285.54      3.12 o 
  -5   1   3      192.73      183.92      1.62 o 
  -4   1   3        5.68        3.08      0.19 o 
  -3   1   3      673.22      920.82      8.64 o 
  -2   1   3      129.75      123.65      1.69 o 
  -1   1   3     5190.10     5137.55     43.92 o 
   0   1   3        2.73       -0.36      0.18 o 
   1   1   3    11372.47    10007.27    111.43 o 
   2   1   3     1126.23     1424.30     11.24 o 
   3   1   3      192.74      202.41      1.80 o 
   4   1   3       37.52       24.59      0.46 o 
   5   1   3     1034.85     1047.91      7.82 o 
   6   1   3     1968.40     1968.16     19.33 o 
   7   1   3      116.96      118.54      1.97 o 
   8   1   3      476.42      481.20      5.73 o 
   9   1   3      139.25      151.39      3.26 o 
  10   1   3       30.01       31.34      1.24 o 
  11   1   3       15.28       14.31      1.78 o 
 -11   2   3        7.21        7.83      1.56 o 
 -10   2   3       51.89       55.27      1.48 o 
  -9   2   3        6.81        5.95      0.52 o 
  -8   2   3       99.98       92.77      1.62 o 
  -7   2   3       53.70       61.67      1.20 o 
  -6   2   3     1214.97     1240.20     10.86 o 
  -5   2   3       15.37       20.08      0.47 o 
  -4   2   3        0.30        1.37      0.28 o 
  -3   2   3      911.46     1079.59     10.03 o 
  -2   2   3      924.64      934.20      7.35 o 
  -1   2   3       65.20       61.36      0.81 o 
   0   2   3     2147.69     1931.36     20.86 o 
   1   2   3       47.59      103.65      1.14 o 
   2   2   3      898.72     1171.56     10.33 o 
   3   2   3      292.34      277.80      2.11 o 
   4   2   3      164.05      171.23      1.63 o 
   5   2   3      434.14      425.50      3.29 o 
   6   2   3      334.21      355.23      3.31 o 
   7   2   3      168.86      170.38      2.56 o 
   8   2   3      190.79      194.37      2.91 o 
   9   2   3       20.23       22.52      0.93 o 
  10   2   3       45.80       49.94      1.84 o 
  11   2   3        0.48        1.40      0.98 o 
 -11   3   3        0.06        0.88      0.56 o 
 -10   3   3       57.10       67.29      2.44 o 
  -9   3   3       79.20       81.10      2.11 o 
  -8   3   3        2.93        3.50      0.68 o 
  -7   3   3       88.45       86.36      1.89 o 
  -6   3   3       12.89       14.20      0.63 o 
  -5   3   3     1511.07     1436.29     22.52 o 
  -4   3   3     1104.31     1190.26      9.95 o 
  -3   3   3      150.26      141.63      1.38 o 
  -2   3   3     2093.94     2187.01     16.20 o 
  -1   3   3       16.42        7.33      0.21 o 
   0   3   3        4.72       15.51      0.30 o 
   1   3   3       16.55       31.83      0.56 o 
   2   3   3     1807.85     1961.46     13.30 o 
   3   3   3        1.88        4.10      0.20 o 
   4   3   3      293.67      279.10      2.96 o 
   5   3   3        0.06        0.75      0.26 o 
   6   3   3       18.20       18.30      0.56 o 
   7   3   3        5.20        6.25      0.44 o 
   8   3   3       27.06       26.00      1.05 o 
   9   3   3      177.01      190.83      7.30 o 
  10   3   3       16.40       15.81      1.18 o 
 -11   4   3      157.30      162.36      4.26 o 
 -10   4   3       13.24       12.17      2.46 o 
  -9   4   3      173.31      181.07      3.44 o 
  -8   4   3        1.24        0.05      0.35 o 
  -7   4   3        0.70        0.59      0.29 o 
  -6   4   3      537.84      509.40      5.40 o 
  -5   4   3     1477.31     1379.37     37.05 o 
  -4   4   3        6.91       24.19      0.65 o 
  -3   4   3     2472.14     2618.62     27.25 o 
  -2   4   3       13.04       14.22      0.35 o 
  -1   4   3       28.18       24.33      0.57 o 
   0   4   3       17.56       15.20      0.50 o 
   1   4   3       78.80       99.81      1.17 o 
   2   4   3      546.96      601.65      4.41 o 
   3   4   3      743.95      717.58      5.99 o 
   4   4   3      273.12      273.40      2.70 o 
   5   4   3      266.77      263.40      2.85 o 
   6   4   3      228.63      237.32      2.89 o 
   7   4   3        1.36        0.83      0.41 o 
   8   4   3        8.77        9.68      0.93 o 
   9   4   3        0.82        1.43      0.63 o 
  10   4   3       83.87       88.25      2.77 o 
 -11   5   3       28.45       28.94      1.73 o 
 -10   5   3        0.16        0.29      0.58 o 
  -9   5   3      316.19      319.30      6.16 o 
  -8   5   3      338.77      342.21      6.22 o 
  -7   5   3        0.25       -0.38      0.87 o 
  -6   5   3      363.46      356.78      4.24 o 
  -5   5   3      856.42      856.78      9.36 o 
  -4   5   3      968.86      931.44      7.12 o 
  -3   5   3        1.79        0.71      0.13 o 
  -2   5   3     3334.16     3433.24     29.06 o 
  -1   5   3      172.57      139.61      2.46 o 
   0   5   3      123.33      169.63      1.36 o 
   1   5   3        0.00        0.00      0.12 o 
   2   5   3        6.71        5.47      0.47 o 
   3   5   3      272.91      291.01      3.23 o 
   4   5   3      250.61      204.41      2.21 o 
   5   5   3      112.96      113.30      1.90 o 
   6   5   3        0.73        0.78      0.32 o 
   7   5   3        4.39        3.85      0.59 o 
   8   5   3       16.94       13.99      1.12 o 
   9   5   3       26.22       25.90      1.54 o 
  10   5   3       22.25       20.94      1.45 o 
 -11   6   3      101.70       96.85      4.03 o 
 -10   6   3       83.67       80.13      4.72 o 
  -9   6   3        2.76        1.30      0.58 o 
  -8   6   3      102.00       99.12      3.14 o 
  -7   6   3      372.28      354.09      6.17 o 
  -6   6   3        0.32        0.63      0.35 o 
  -5   6   3       43.34       37.45      2.34 o 
  -4   6   3      179.92      158.73      1.77 o 
  -3   6   3      525.31      558.64      5.45 o 
  -2   6   3      199.48      201.86      3.25 o 
  -1   6   3        9.22       22.91      0.69 o 
   0   6   3     3170.98     3316.59     24.27 o 
   1   6   3      135.95      134.18      1.64 o 
   2   6   3       50.92       43.98      0.95 o 
   3   6   3      117.91       94.93      1.75 o 
   4   6   3     1027.25     1042.47     12.41 o 
   5   6   3      301.44      281.22      4.31 o 
   6   6   3      384.79      388.69      4.90 o 
   7   6   3      243.05      250.14      3.67 o 
   8   6   3       48.18       47.60      2.00 o 
   9   6   3       51.72       47.89      3.80 o 
 -11   7   3       46.96       47.67      2.76 o 
 -10   7   3        0.91        0.35      0.60 o 
  -9   7   3        8.15        5.94      0.80 o 
  -8   7   3      260.84      256.33      7.95 o 
  -7   7   3        0.55        0.42      0.41 o 
  -6   7   3        2.64        3.81      1.01 o 
  -5   7   3      103.89      106.02      2.01 o 
  -4   7   3      120.90      128.98      1.44 o 
  -3   7   3        9.83       11.29      0.57 o 
  -2   7   3      657.67      676.49     11.38 o 
  -1   7   3      314.22      310.53      3.00 o 
   0   7   3        8.74       14.13      0.34 o 
   1   7   3      155.57      151.25      2.01 o 
   2   7   3      674.67      620.89      7.14 o 
   3   7   3       80.98       71.76      1.67 o 
   4   7   3      369.77      362.80      5.20 o 
   5   7   3       18.69       19.21      0.98 o 
   6   7   3       89.93       96.61      2.35 o 
   7   7   3       93.36       93.35      2.05 o 
   8   7   3      491.74      477.07      8.76 o 
   9   7   3       58.27       51.65      2.26 o 
 -10   8   3        6.86        6.07      1.09 o 
  -9   8   3       14.83       14.37      1.77 o 
  -8   8   3      151.01      140.82      3.34 o 
  -7   8   3      121.40      117.97      3.08 o 
  -6   8   3       28.19       28.59      1.96 o 
  -5   8   3       14.05       14.06      1.17 o 
  -4   8   3      517.01      520.13     11.73 o 
  -3   8   3      101.55       90.81      1.68 o 
  -2   8   3       18.80       15.46      0.82 o 
  -1   8   3        7.39        6.62      0.39 o 
   0   8   3       15.48       13.40      0.54 o 
   1   8   3      555.45      551.03      9.43 o 
   2   8   3       43.23       38.23      1.18 o 
   3   8   3      114.26      118.02      2.37 o 
   4   8   3       16.02       16.61      0.91 o 
   5   8   3       54.32       54.19      1.70 o 
   6   8   3       57.58       62.54      3.53 o 
   7   8   3      202.63      201.75      5.66 o 
   8   8   3       43.46       37.53      1.93 o 
 -10   9   3       10.84       11.79      1.39 o 
  -9   9   3       26.33       27.44      1.46 o 
  -8   9   3        6.38        6.08      1.04 o 
  -7   9   3       26.17       22.86      1.14 o 
  -6   9   3      140.27      144.08      7.07 o 
  -5   9   3      107.43      100.80      6.91 o 
  -4   9   3        0.02        1.93      1.43 o 
  -3   9   3      167.26      121.64      7.49 o 
  -2   9   3        3.90        3.67      0.34 o 
  -1   9   3        3.33        2.32      0.32 o 
   0   9   3        9.85        7.35      0.52 o 
   1   9   3        4.22        5.08      0.39 o 
   2   9   3      627.64      599.63      7.80 o 
   3   9   3        0.49        0.83      0.42 o 
   4   9   3       39.98       37.97      1.42 o 
   5   9   3      150.80      154.98      3.21 o 
   6   9   3       59.43       62.73      2.45 o 
   7   9   3        0.30       -0.14      0.68 o 
  -9  10   3       54.36       57.83      2.51 o 
  -8  10   3        0.22        0.44      0.76 o 
  -7  10   3        5.83        7.37      0.70 o 
  -6  10   3        1.83        1.62      0.41 o 
  -5  10   3      100.77      102.06      2.15 o 
  -4  10   3      445.72      477.03     12.43 o 
  -2  10   3       25.57       22.82      2.08 o 
  -1  10   3       83.09       82.74      2.07 o 
   0  10   3       64.40       56.31      1.43 o 
   1  10   3      127.63      130.04      2.51 o 
   2  10   3      388.00      394.91      4.93 o 
   3  10   3       27.85       29.12      1.26 o 
   4  10   3       37.61       36.71      1.47 o 
   5  10   3        1.92        1.59      0.60 o 
   6  10   3      116.90      112.60      2.87 o 
  -8  11   3       97.83      103.87      3.19 o 
  -7  11   3       23.30       24.78      1.13 o 
  -6  11   3       32.28       35.16      1.20 o 
  -5  11   3       33.42       34.56      1.55 o 
  -2  11   3      453.42      462.03      7.14 o 
  -1  11   3       76.44       75.41      2.72 o 
   0  11   3        1.29        1.63      0.44 o 
   1  11   3      130.42      125.20      2.56 o 
   2  11   3       44.63       47.27      1.24 o 
   3  11   3       50.54       46.24      1.68 o 
   4  11   3       21.10       21.75      1.70 o 
   5  11   3      240.93      253.94      5.21 o 
  -7  12   3      121.55      134.03      3.41 o 
  -6  12   3       47.81       48.89      1.51 o 
  -2  12   3       11.82       11.90      1.48 o 
  -1  12   3      131.37      130.42      2.89 o 
   0  12   3      218.20      220.46      3.71 o 
   1  12   3        0.29        0.31      0.45 o 
   2  12   3       18.27       17.00      1.06 o 
   3  12   3        1.38        2.56      2.54 o 
   4  12   3        8.05        6.79      0.89 o 
  -2  13   3       34.09       34.63      1.41 o 
  -1  13   3      127.91      139.16      3.15 o 
   0  13   3        0.40        0.29      0.53 o 
   1  13   3       85.74       87.46      2.73 o 
   2  13   3       41.39       40.63      1.62 o 
   1 -14   4        1.04        0.91      0.88 o 
   2 -14   4        8.66        8.23      1.27 o 
   3 -14   4        0.65        1.66      0.86 o 
  -2 -13   4        1.45        1.46      0.97 o 
  -1 -13   4       54.91       52.42      2.92 o 
   0 -13   4      125.59      125.10      4.55 o 
   1 -13   4        1.40        1.27      0.89 o 
   2 -13   4       32.07       29.00      2.01 o 
   3 -13   4        0.24        0.91      0.74 o 
   4 -13   4        9.67        8.86      1.18 o 
   5 -13   4       14.76       12.24      1.26 o 
   6 -13   4      100.91      107.90      3.59 o 
  -4 -12   4        5.01        4.79      1.15 o 
  -3 -12   4       28.30       27.66      2.30 o 
  -2 -12   4      104.99      112.79      4.48 o 
  -1 -12   4       48.29       49.19      2.28 o 
   0 -12   4        3.26        3.77      0.73 o 
   1 -12   4      277.02      276.21      5.40 o 
   2 -12   4       40.60       39.55      1.67 o 
   3 -12   4        2.93        2.73      0.85 o 
   4 -12   4       40.85       43.77      2.19 o 
   5 -12   4       90.83       85.78      3.10 o 
   6 -12   4       80.53       81.28      3.00 o 
   7 -12   4        0.38        0.79      0.70 o 
  -5 -11   4        3.01        3.04      1.00 o 
  -4 -11   4      133.85      137.22      3.73 o 
  -3 -11   4       97.75      104.67      4.28 o 
  -2 -11   4        2.15        2.58      0.69 o 
  -1 -11   4       23.31       23.66      2.38 o 
   0 -11   4       25.95       26.07      1.75 o 
   1 -11   4       42.02       39.91      1.65 o 
   2 -11   4       90.30       83.67      2.37 o 
   3 -11   4      223.59      227.40      5.96 o 
   4 -11   4      127.84      126.51      3.94 o 
   5 -11   4       46.05       44.87      2.13 o 
   6 -11   4        8.36        8.47      0.90 o 
   7 -11   4       19.71       17.25      1.34 o 
   8 -11   4       15.15       13.48      1.35 o 
  -6 -10   4       22.31       21.70      2.01 o 
  -5 -10   4       31.42       35.00      2.12 o 
  -4 -10   4       92.90       89.78      2.32 o 
  -3 -10   4       11.01        8.69      0.77 o 
  -2 -10   4      426.24      433.86      6.17 o 
  -1 -10   4      266.67      268.33      5.19 o 
   0 -10   4       61.20       57.64      1.93 o 
   1 -10   4        8.59       11.19      0.87 o 
   2 -10   4        1.51        2.24      0.93 o 
   3 -10   4       29.82       33.39      1.35 o 
   4 -10   4      100.59      100.95      2.60 o 
   5 -10   4      339.55      341.74      6.17 o 
   6 -10   4       34.37       33.20      1.49 o 
   7 -10   4       30.31       31.06      1.54 o 
   8 -10   4       33.89       30.75      1.35 o 
   9 -10   4        3.39        4.25      1.01 o 
  -7  -9   4       19.12       19.19      1.44 o 
  -6  -9   4        4.04        3.79      0.59 o 
  -5  -9   4        0.00       -0.68      0.43 o 
  -4  -9   4      131.98      118.00      2.60 o 
  -3  -9   4      145.95      146.60      2.86 o 
  -2  -9   4        3.52        4.23      0.54 o 
  -1  -9   4       14.12       13.78      0.77 o 
   0  -9   4      477.41      483.43      7.78 o 
   1  -9   4       34.77       34.51      1.35 o 
   2  -9   4       47.03       42.21      1.46 o 
   3  -9   4        2.03        1.81      0.35 o 
   4  -9   4       55.52       61.29      1.96 o 
   5  -9   4        3.26        4.88      0.67 o 
   6  -9   4       69.10       67.38      1.84 o 
   7  -9   4      169.61      167.24      3.17 o 
   8  -9   4       22.17       21.05      0.91 o 
   9  -9   4        2.32        1.98      0.71 o 
  10  -9   4        0.07       -0.98      0.69 o 
  -8  -8   4        2.95        3.13      0.90 o 
  -7  -8   4       10.65       13.29      0.97 o 
  -6  -8   4        0.52        0.12      0.37 o 
  -5  -8   4       51.55       50.34      1.37 o 
  -4  -8   4      177.13      156.02      2.97 o 
  -3  -8   4        0.68        0.71      0.38 o 
  -2  -8   4      196.76      190.15      3.15 o 
  -1  -8   4      122.64      129.58      2.52 o 
   0  -8   4      344.74      334.35      4.55 o 
   1  -8   4        3.03        2.65      0.49 o 
   2  -8   4        0.03        0.10      0.25 o 
   3  -8   4       51.44       53.42      1.33 o 
   4  -8   4       24.93       26.03      1.08 o 
   5  -8   4      265.04      254.94      3.93 o 
   6  -8   4        6.97        8.60      0.77 o 
   7  -8   4       23.15       25.20      1.11 o 
   8  -8   4       27.02       27.47      1.01 o 
   9  -8   4        5.23        6.39      0.77 o 
  10  -8   4       14.32       14.91      1.61 o 
  -9  -7   4       37.76       36.50      1.89 o 
  -8  -7   4        2.56        3.26      1.53 o 
  -7  -7   4      474.57      476.99     13.76 o 
  -6  -7   4        0.04        0.46      0.37 o 
  -5  -7   4      112.46      112.88      2.07 o 
  -4  -7   4      220.30      209.12      2.98 o 
  -3  -7   4      184.46      149.07      2.68 o 
  -2  -7   4       63.28       62.60      1.50 o 
  -1  -7   4       27.35       25.93      0.89 o 
   0  -7   4       34.04       30.89      0.84 o 
   1  -7   4      954.80      961.93     13.61 o 
   2  -7   4      112.07       93.61      1.67 o 
   3  -7   4      153.68      155.46      2.42 o 
   4  -7   4       68.96       60.49      1.85 o 
   5  -7   4      289.09      247.80      4.43 o 
   6  -7   4       89.96       90.09      1.98 o 
   7  -7   4       61.24       60.83      1.67 o 
   8  -7   4        1.74        2.42      0.49 o 
   9  -7   4       55.52       56.39      1.81 o 
  10  -7   4       26.49       28.50      1.65 o 
  -9  -6   4       25.56       22.32      2.75 o 
  -8  -6   4       11.47       12.32      1.09 o 
  -7  -6   4        1.46        2.39      0.52 o 
  -6  -6   4      530.18      545.73      6.41 o 
  -5  -6   4      153.34      151.66      2.40 o 
  -4  -6   4       42.84       43.68      1.09 o 
  -3  -6   4      486.31      506.25      4.97 o 
  -2  -6   4      201.50      192.32      2.21 o 
  -1  -6   4      107.09      111.21      1.60 o 
   0  -6   4       27.36       24.28      0.44 o 
   1  -6   4     2969.21     2921.83     28.97 o 
   2  -6   4      152.26      148.68      1.84 o 
   3  -6   4       20.53       26.05      0.78 o 
   4  -6   4      707.14      722.35      8.52 o 
   5  -6   4      273.52      237.90      4.23 o 
   6  -6   4       77.67       62.56      1.82 o 
   7  -6   4       25.38       27.54      1.11 o 
   8  -6   4      153.51      153.95      2.53 o 
   9  -6   4       72.50       73.56      2.07 o 
  10  -6   4      116.83      125.25      3.51 o 
  11  -6   4       72.05       72.75      3.50 o 
 -10  -5   4      262.27      262.28      5.59 o 
  -9  -5   4        1.46        1.50      0.68 o 
  -8  -5   4       24.15       26.46      2.60 o 
  -7  -5   4      388.88      383.47      5.47 o 
  -6  -5   4      347.15      347.38      3.76 o 
  -5  -5   4        2.24        1.54      0.23 o 
  -4  -5   4     1814.41     1758.17     14.07 o 
  -3  -5   4      340.58      344.27      3.33 o 
  -2  -5   4       91.95      104.47      1.29 o 
  -1  -5   4      201.22      200.82      1.80 o 
   0  -5   4       44.33       55.12      0.82 o 
   1  -5   4      166.95      174.03      1.78 o 
   2  -5   4        6.09        6.13      0.21 o 
   3  -5   4      912.15      902.07      7.71 o 
   4  -5   4      270.26      308.37      3.37 o 
   5  -5   4      293.31      249.99      3.80 o 
   6  -5   4       30.90       39.35      2.14 o 
   7  -5   4       10.56       12.41      0.71 o 
   8  -5   4        2.02        2.06      0.56 o 
   9  -5   4      224.87      223.52      4.03 o 
  10  -5   4       81.92       79.07      2.70 o 
  11  -5   4        4.28        4.55      1.40 o 
 -10  -4   4       39.42       41.73      1.46 o 
  -9  -4   4      313.77      317.67      4.99 o 
  -8  -4   4      118.63      116.80      2.45 o 
  -7  -4   4       20.24       16.31      0.85 o 
  -6  -4   4      458.84      442.37      6.65 o 
  -5  -4   4      661.38      690.57      6.03 o 
  -4  -4   4       15.33       13.57      0.44 o 
  -3  -4   4     1100.93     1123.11      7.48 o 
  -2  -4   4      117.99       86.72      1.03 o 
  -1  -4   4      533.98      593.68      4.63 o 
   0  -4   4      184.96      171.38      1.72 o 
   1  -4   4      199.08      222.16      2.13 o 
   2  -4   4       51.64       27.56      0.43 o 
   3  -4   4      278.96      300.34      2.66 o 
   4  -4   4      192.10      177.30      1.72 o 
   5  -4   4     1608.15     1600.28     15.47 o 
   6  -4   4      845.05      812.96     10.06 o 
   7  -4   4       46.63       42.75      1.07 o 
   8  -4   4      168.02      161.29      3.17 o 
   9  -4   4        1.34        0.86      0.42 o 
  10  -4   4        7.06        6.25      0.97 o 
  11  -4   4      131.26      134.40      3.94 o 
 -10  -3   4        9.49        9.42      0.79 o 
  -9  -3   4       16.92       15.70      0.94 o 
  -8  -3   4       83.81       85.14      2.00 o 
  -7  -3   4        6.48        5.38      1.07 o 
  -6  -3   4       22.89       30.15      0.86 o 
  -5  -3   4      192.79      203.26      3.09 o 
  -4  -3   4      755.00      750.18      5.95 o 
  -3  -3   4      560.46      558.01      4.13 o 
  -2  -3   4        8.82       19.27      0.33 o 
  -1  -3   4     4010.42     4362.03     31.68 o 
   0  -3   4      670.93      654.62      5.69 o 
   1  -3   4       33.42       63.77      0.95 o 
   2  -3   4      245.83      204.42      2.08 o 
   3  -3   4     1821.03     1972.25     15.28 o 
   4  -3   4       65.47       80.59      1.02 o 
   5  -3   4        0.06        0.65      0.23 o 
   6  -3   4      217.64      214.96      2.60 o 
   7  -3   4      950.43      927.79     11.29 o 
   8  -3   4        8.14        7.82      0.69 o 
   9  -3   4       58.27       56.27      1.68 o 
  10  -3   4       17.42       17.24      1.14 o 
  11  -3   4        2.69        3.05      0.91 o 
 -11  -2   4       87.27       91.22      3.12 o 
 -10  -2   4        1.61        1.11      0.75 o 
  -9  -2   4      342.38      338.80      5.12 o 
  -8  -2   4      195.21      193.81      3.33 o 
  -7  -2   4       21.40       17.97      2.34 o 
  -6  -2   4      312.01      318.52      3.55 o 
  -5  -2   4     1041.12     1030.25      7.26 o 
  -4  -2   4      136.71      114.74      1.05 o 
  -3  -2   4      393.66      477.29      3.56 o 
  -2  -2   4      377.20      344.23      3.02 o 
  -1  -2   4     1051.06     1303.88     10.36 o 
   0  -2   4       37.34       61.57      0.71 o 
   1  -2   4      271.00      184.28      1.71 o 
   2  -2   4       66.39      112.32      1.23 o 
   3  -2   4      780.16      960.78      7.13 o 
   4  -2   4      175.99      223.09      1.98 o 
   5  -2   4      340.02      350.41      3.84 o 
   6  -2   4       31.93       28.56      0.63 o 
   7  -2   4      268.52      261.39      3.93 o 
   8  -2   4        7.29        7.53      0.66 o 
   9  -2   4      121.15      123.25      3.49 o 
  10  -2   4        6.97        6.09      0.79 o 
  11  -2   4        0.12        0.55      0.99 o 
 -11  -1   4       92.89      100.86      3.29 o 
 -10  -1   4       48.82       46.68      2.15 o 
  -9  -1   4       11.22       12.51      1.15 o 
  -8  -1   4       72.60       81.79      1.64 o 
  -7  -1   4      122.87      123.00      1.83 o 
  -6  -1   4       71.11       70.13      1.06 o 
  -5  -1   4      586.94      581.14      4.28 o 
  -4  -1   4      452.34      443.54      3.19 o 
  -3  -1   4      440.11      458.96      3.43 o 
  -2  -1   4      241.36      201.83      2.56 o 
  -1  -1   4     1328.67     1376.22     11.87 o 
   0  -1   4     5988.49     5510.42     52.01 o 
   1  -1   4     1244.56     1394.98     10.12 o 
   2  -1   4     2214.06     2260.01     17.21 o 
   3  -1   4      373.60      341.45      3.22 o 
   4  -1   4       74.22       71.94      1.05 o 
   5  -1   4       37.98       33.86      0.61 o 
   6  -1   4        4.92        4.74      0.35 o 
   7  -1   4       27.78       27.15      0.81 o 
   8  -1   4      806.45      799.93     10.18 o 
   9  -1   4      268.02      281.35      4.75 o 
  10  -1   4       16.17       15.45      1.33 o 
  11  -1   4       17.33       17.24      1.97 o 
 -11   0   4        0.07       -0.29      0.78 o 
 -10   0   4      142.98      145.47      3.87 o 
  -9   0   4       49.10       47.43      1.43 o 
  -8   0   4       54.38       48.91      1.19 o 
  -7   0   4        1.23        0.52      0.21 o 
  -6   0   4      294.94      308.01      2.73 o 
  -5   0   4     1079.39     1013.15      7.05 o 
  -4   0   4       10.60       10.16      0.31 o 
  -3   0   4      162.04      107.18      1.11 o 
  -2   0   4     2790.75     2780.03     21.59 o 
  -1   0   4      107.20      189.28      3.74 o 
   0   0   4       19.78       18.62      0.37 o 
   1   0   4     5185.24     5159.70     43.75 o 
   2   0   4      214.30      312.79      2.74 o 
   3   0   4      502.74      498.30      4.56 o 
   4   0   4      699.45      656.00      5.00 o 
   5   0   4        0.76        0.58      0.15 o 
   6   0   4        2.77        1.91      0.30 o 
   7   0   4        6.74        6.92      0.92 o 
   8   0   4      722.40      722.46      9.41 o 
   9   0   4       81.45       77.54      1.98 o 
  10   0   4        3.28        3.58      0.88 o 
  11   0   4       85.08       92.59      4.21 o 
 -11   1   4       88.81       90.90      4.48 o 
 -10   1   4      488.92      510.65      6.63 o 
  -9   1   4       12.25       11.79      0.67 o 
  -8   1   4       93.85       95.75      1.70 o 
  -7   1   4       68.80       62.04      1.23 o 
  -6   1   4       20.23       23.71      0.71 o 
  -5   1   4      195.23      221.38      1.85 o 
  -4   1   4      555.80      517.77      4.12 o 
  -3   1   4     1321.57     1319.30     10.39 o 
  -2   1   4      106.43      136.28      1.47 o 
  -1   1   4      576.77      531.71      4.51 o 
   0   1   4        2.70        0.62      0.17 o 
   1   1   4      998.05     1373.69     13.04 o 
   2   1   4     1930.17     2051.10     16.07 o 
   3   1   4     2229.39     2208.01     20.08 o 
   4   1   4       99.05       99.46      1.06 o 
   5   1   4      633.09      661.79      5.68 o 
   6   1   4      434.35      421.20      4.92 o 
   7   1   4      223.15      217.89      3.02 o 
   8   1   4        0.00        0.40      0.31 o 
   9   1   4        0.47        0.74      0.43 o 
  10   1   4       33.17       32.98      1.34 o 
  11   1   4        0.04        3.27      1.21 o 
 -11   2   4        1.96        2.71      1.31 o 
 -10   2   4       66.55       67.22      2.00 o 
  -9   2   4      217.47      211.82      2.95 o 
  -8   2   4      167.02      164.38      2.35 o 
  -7   2   4        1.91        0.59      0.25 o 
  -6   2   4       14.42        8.77      0.53 o 
  -5   2   4      144.24      115.82      1.27 o 
  -4   2   4       19.45       18.39      0.46 o 
  -3   2   4     1673.57     1821.97     14.17 o 
  -2   2   4      969.63      913.94      6.92 o 
  -1   2   4     3055.18     3442.73     25.53 o 
   0   2   4      213.70      154.75      1.88 o 
   1   2   4     1380.13     1462.17     11.52 o 
   2   2   4       66.65       66.64      1.21 o 
   3   2   4      116.62      136.29      1.24 o 
   4   2   4     1121.17     1031.26      7.11 o 
   5   2   4      139.89      127.55      1.43 o 
   6   2   4        3.09        4.76      0.33 o 
   7   2   4       60.88       65.85      1.41 o 
   8   2   4        8.88        7.92      0.58 o 
   9   2   4       33.57       34.39      1.13 o 
  10   2   4       14.07       14.49      1.08 o 
 -11   3   4        0.39        0.90      0.56 o 
 -10   3   4      195.90      189.75      4.50 o 
  -9   3   4        8.24        9.31      1.18 o 
  -8   3   4      473.89      469.98      5.75 o 
  -7   3   4      215.78      211.37      2.99 o 
  -6   3   4       41.27       42.40      1.01 o 
  -5   3   4        6.29        5.13      0.29 o 
  -4   3   4       11.41       12.66      0.37 o 
  -3   3   4        6.31       18.82      0.36 o 
  -2   3   4       17.21       17.27      0.33 o 
  -1   3   4      222.09      148.66      1.46 o 
   0   3   4        8.63       25.40      0.48 o 
   1   3   4       59.33       66.16      0.81 o 
   2   3   4     1679.17     1937.55     14.99 o 
   3   3   4       26.75       24.42      0.47 o 
   4   3   4      409.01      391.70      3.31 o 
   5   3   4      287.09      278.47      2.90 o 
   6   3   4     1367.18     1396.20     11.08 o 
   7   3   4       88.42       93.05      1.73 o 
   8   3   4        0.74        1.53      0.74 o 
   9   3   4       20.44       19.65      3.18 o 
  10   3   4        7.35        7.12      0.90 o 
 -11   4   4       35.79       35.41      1.93 o 
 -10   4   4       13.90       14.67      1.94 o 
  -9   4   4        1.70        0.85      0.79 o 
  -8   4   4      137.28      132.84      2.67 o 
  -7   4   4      233.93      233.02      3.72 o 
  -6   4   4      512.40      463.43     17.89 o 
  -5   4   4       83.67       81.47      1.48 o 
  -4   4   4      235.10      247.86      2.22 o 
  -3   4   4      478.54      573.33      4.85 o 
  -2   4   4      681.44      669.11      4.44 o 
  -1   4   4      873.46      868.76      5.55 o 
   0   4   4     1098.53     1121.29      9.39 o 
   1   4   4      287.18      252.90      2.33 o 
   2   4   4      395.53      398.73      3.58 o 
   3   4   4        0.00        4.19      0.70 o 
   4   4   4       93.80       96.71      1.30 o 
   5   4   4       39.61       40.78      0.95 o 
   6   4   4       12.71       13.00      0.70 o 
   7   4   4       89.09       89.89      2.05 o 
   8   4   4      144.50      138.58      3.43 o 
   9   4   4       12.82       13.47      1.21 o 
  10   4   4        1.28        1.72      1.13 o 
 -11   5   4       30.98       31.52      2.32 o 
 -10   5   4       17.94       18.73      1.34 o 
  -9   5   4       62.90       65.55      2.28 o 
  -8   5   4      191.51      192.76      3.39 o 
  -7   5   4      610.81      592.87      7.89 o 
  -6   5   4       63.76       72.90      1.56 o 
  -5   5   4      536.12      533.06      6.25 o 
  -4   5   4     2060.81     2022.59     14.23 o 
  -3   5   4       44.60       37.85      0.54 o 
  -2   5   4      175.42      152.64      1.81 o 
  -1   5   4        1.10        1.57      0.13 o 
   0   5   4       48.71       40.22      0.56 o 
   1   5   4      174.16      209.80      2.25 o 
   2   5   4      256.77      215.70      5.52 o 
   3   5   4       63.54       67.78      1.14 o 
   4   5   4       74.94       71.88      1.45 o 
   5   5   4       20.01       18.00      0.65 o 
   6   5   4      141.85      135.82      2.27 o 
   7   5   4       77.97       81.24      2.02 o 
   8   5   4       20.39       21.73      1.90 o 
   9   5   4      113.13      110.20      3.18 o 
 -11   6   4       20.56       20.14      1.91 o 
 -10   6   4       61.84       60.66      2.33 o 
  -9   6   4      181.03      177.02      4.12 o 
  -8   6   4       23.10       24.67      1.32 o 
  -7   6   4       16.91       20.03      1.07 o 
  -6   6   4      199.74      196.32      4.58 o 
  -5   6   4     1179.45     1220.23     13.10 o 
  -4   6   4     1744.61     1808.58     15.49 o 
  -3   6   4      688.95      716.11      6.13 o 
  -2   6   4      180.63      194.30      2.69 o 
  -1   6   4      246.41      262.19      2.40 o 
   0   6   4       30.88       29.29      0.51 o 
   1   6   4      277.18      305.91      3.14 o 
   2   6   4      347.03      352.81      4.36 o 
   3   6   4       97.44       99.11      1.95 o 
   4   6   4      645.24      612.49      7.81 o 
   5   6   4       35.39       30.86      1.15 o 
   6   6   4       14.11       12.76      0.73 o 
   7   6   4        7.79       11.26      1.37 o 
   8   6   4       19.64       18.91      2.37 o 
   9   6   4       54.76       55.90      2.28 o 
 -10   7   4      114.64      109.55      4.77 o 
  -9   7   4        0.03        0.08      0.48 o 
  -8   7   4       33.93       32.83      1.48 o 
  -7   7   4      137.66      135.21      3.07 o 
  -6   7   4       72.33       68.86      1.83 o 
  -5   7   4       13.56       13.54      0.62 o 
  -4   7   4      620.02      654.89      7.27 o 
  -3   7   4     1500.00     1502.08     19.01 o 
  -2   7   4      285.62      280.02      4.12 o 
  -1   7   4     1008.02     1020.17      8.93 o 
   0   7   4       10.36        8.52      0.32 o 
   1   7   4      236.06      236.27      2.81 o 
   2   7   4        6.22        5.90      0.46 o 
   3   7   4       93.73      107.99      2.16 o 
   4   7   4       21.39       16.82      1.40 o 
   5   7   4      103.36      105.40      2.34 o 
   6   7   4       42.91       44.90      1.70 o 
   7   7   4       25.84       25.06      1.08 o 
   8   7   4        1.38        1.64      0.76 o 
 -10   8   4       72.78       70.81      3.11 o 
  -9   8   4      296.84      294.12      5.88 o 
  -8   8   4      109.89      110.43      4.22 o 
  -7   8   4       58.40       52.74      2.46 o 
  -6   8   4      111.83      116.29      3.17 o 
  -5   8   4       17.23       16.83      0.75 o 
  -4   8   4       25.33       27.02      0.71 o 
  -3   8   4       66.94       67.67      1.74 o 
  -2   8   4     1310.38     1297.25     35.50 o 
  -1   8   4       56.59       47.69      0.93 o 
   0   8   4       90.32       84.07      1.60 o 
   1   8   4      244.69      242.56      3.10 o 
   2   8   4       14.95       14.23      0.76 o 
   3   8   4       34.18       33.93      1.20 o 
   4   8   4      121.14      117.92      2.49 o 
   5   8   4      166.82      167.20      3.25 o 
   6   8   4        0.15        0.22      0.48 o 
   7   8   4       74.47       78.96      2.32 o 
   8   8   4       89.80       87.86      2.97 o 
 -10   9   4      155.91      157.17      4.97 o 
  -9   9   4       10.51        9.36      0.99 o 
  -8   9   4       14.15       15.56      1.08 o 
  -7   9   4      321.46      322.57      5.78 o 
  -6   9   4       32.56       33.56      1.63 o 
  -5   9   4        0.20        0.03      0.62 o 
  -4   9   4       18.16       21.57      1.88 o 
  -3   9   4      128.74      132.83      4.71 o 
  -2   9   4      211.31      200.32      5.73 o 
  -1   9   4      433.55      443.53      6.74 o 
   0   9   4      322.62      310.35      4.35 o 
   1   9   4        5.27        5.93      0.41 o 
   2   9   4       53.08       60.41      1.35 o 
   3   9   4        9.08        6.94      1.29 o 
   4   9   4        0.02       -0.18      0.41 o 
   5   9   4      104.96       96.25      2.43 o 
   6   9   4        1.01        0.25      0.54 o 
   7   9   4       43.21       45.79      1.84 o 
  -9  10   4       17.25       15.85      1.42 o 
  -8  10   4        1.82        1.25      0.54 o 
  -7  10   4        9.17       10.56      0.91 o 
  -6  10   4        0.21        0.46      0.34 o 
  -5  10   4      240.17      246.79      4.24 o 
  -4  10   4       18.78       18.23      1.84 o 
  -3  10   4        0.98        1.63      1.27 o 
  -2  10   4       47.34       41.69      1.90 o 
  -1  10   4       49.17       47.72      1.21 o 
   0  10   4       96.99       92.24      1.92 o 
   1  10   4      137.02      139.10      2.62 o 
   2  10   4       46.96       45.12      1.43 o 
   3  10   4        5.52        5.78      0.77 o 
   4  10   4      103.72      108.28      2.60 o 
   5  10   4       17.07       16.78      1.12 o 
   6  10   4       28.96       30.46      1.51 o 
  -8  11   4       27.94       31.59      1.63 o 
  -7  11   4       19.92       20.33      1.47 o 
  -6  11   4        0.64        1.48      0.73 o 
  -5  11   4      262.36      279.74      8.80 o 
  -2  11   4       99.09       96.82      1.64 o 
  -1  11   4      237.94      233.35      3.59 o 
   0  11   4      107.03      105.38      2.20 o 
   1  11   4       11.43       10.14      0.98 o 
   2  11   4       29.67       31.02      1.56 o 
   3  11   4      809.41      773.38     10.23 o 
   4  11   4      109.35      105.13      2.65 o 
   5  11   4        0.66        0.05      0.56 o 
  -7  12   4       16.32       16.03      1.02 o 
  -2  12   4       85.39       95.49      3.39 o 
  -1  12   4        0.94        1.97      0.44 o 
   0  12   4        0.10        0.42      0.43 o 
   1  12   4       50.83       52.25      1.65 o 
   2  12   4       48.78       49.27      1.69 o 
   3  12   4      617.05      598.57      8.46 o 
   4  12   4        0.07        0.03      0.77 o 
  -1  13   4      213.08      214.78      4.18 o 
   0  13   4        2.87        3.47      0.95 o 
   1  13   4       45.39       44.09      1.60 o 
   2  13   4        6.81        6.64      1.18 o 
  -2 -13   5      139.99      141.58      5.35 o 
  -1 -13   5        2.64        2.40      1.02 o 
   0 -13   5        7.82        7.99      1.31 o 
   1 -13   5        7.63        8.58      1.35 o 
   2 -13   5       95.24       98.85      3.83 o 
   3 -13   5       33.15       34.92      2.21 o 
   4 -13   5      181.71      176.01      5.24 o 
   5 -13   5       57.24       59.37      2.67 o 
  -4 -12   5       17.34       18.51      1.49 o 
  -3 -12   5       66.40       65.55      3.55 o 
  -2 -12   5      133.90      134.47      5.06 o 
  -1 -12   5       10.57        8.80      1.36 o 
   0 -12   5       82.76       88.07      2.75 o 
   1 -12   5       77.40       73.71      3.66 o 
   2 -12   5       33.00       33.50      1.58 o 
   3 -12   5       39.14       35.87      2.13 o 
   4 -12   5       24.74       25.64      1.79 o 
   5 -12   5       96.37      102.44      3.59 o 
   6 -12   5      229.28      235.69      6.21 o 
   7 -12   5        1.91        2.42      0.92 o 
  -5 -11   5        0.03        0.48      0.71 o 
  -4 -11   5       34.05       35.87      1.87 o 
  -3 -11   5        0.27        0.44      0.49 o 
  -2 -11   5        1.27        1.90      1.59 o 
  -1 -11   5      171.14      174.47      4.08 o 
   0 -11   5       27.78       27.80      1.46 o 
   1 -11   5      257.64      261.77      5.12 o 
   2 -11   5      264.40      272.38      5.65 o 
   3 -11   5      308.09      307.64      7.66 o 
   4 -11   5        2.95        2.78      0.84 o 
   5 -11   5       72.11       73.50      2.90 o 
   6 -11   5       79.43       77.03      2.43 o 
   7 -11   5        8.33        6.71      1.05 o 
   8 -11   5       39.43       41.72      2.29 o 
  -6 -10   5        0.35        1.09      0.72 o 
  -5 -10   5       81.68       85.80      2.91 o 
  -4 -10   5       58.84       58.80      1.88 o 
  -3 -10   5        6.16        5.88      0.69 o 
  -2 -10   5        9.03        8.47      0.74 o 
  -1 -10   5      107.84      110.55      2.94 o 
   0 -10   5       23.91       24.40      1.29 o 
   1 -10   5       97.70       97.18      2.62 o 
   2 -10   5      106.66      110.79      2.72 o 
   3 -10   5       53.27       48.10      1.68 o 
   4 -10   5        0.37        1.02      0.92 o 
   5 -10   5       98.38       97.29      5.14 o 
   6 -10   5        1.77        3.10      1.35 o 
   7 -10   5     1083.93     1076.83     16.67 o 
   8 -10   5      383.34      379.44      7.18 o 
   9 -10   5       67.95       66.60      2.14 o 
  -7  -9   5        2.98        2.01      0.75 o 
  -6  -9   5      177.63      179.84      3.12 o 
  -5  -9   5       42.38       45.81      1.65 o 
  -4  -9   5       11.74       13.20      0.91 o 
  -3  -9   5      175.53      171.18      3.19 o 
  -2  -9   5      112.45      111.59      2.33 o 
  -1  -9   5       68.81       69.55      1.70 o 
   0  -9   5       34.74       29.66      1.46 o 
   1  -9   5      222.14      223.01      4.27 o 
   2  -9   5      236.52      238.68      4.42 o 
   3  -9   5       13.82       10.95      0.80 o 
   4  -9   5      198.15      210.30      4.23 o 
   5  -9   5      310.05      296.27      5.78 o 
   6  -9   5       10.63       10.49      1.20 o 
   7  -9   5      225.73      226.54      5.21 o 
   8  -9   5       44.35       45.89      2.80 o 
   9  -9   5        0.85        1.91      0.60 o 
  -8  -8   5        1.69        1.91      0.76 o 
  -7  -8   5        0.43       -0.04      0.50 o 
  -6  -8   5        5.58        6.54      0.87 o 
  -5  -8   5      103.92      105.78      2.08 o 
  -4  -8   5      488.09      474.26      7.66 o 
  -3  -8   5       76.90       75.52      1.85 o 
  -2  -8   5        1.91        2.49      0.44 o 
  -1  -8   5      169.30      173.39      2.88 o 
   0  -8   5       99.39       96.06      2.45 o 
   1  -8   5       47.86       47.47      1.56 o 
   2  -8   5      268.38      252.46      4.48 o 
   3  -8   5      248.34      247.87      4.38 o 
   4  -8   5        3.06        1.31      0.42 o 
   5  -8   5      157.50      154.09      3.24 o 
   6  -8   5      222.10      217.51      3.65 o 
   7  -8   5        5.23        6.09      0.65 o 
   8  -8   5        7.08        7.60      1.39 o 
   9  -8   5       94.32       97.34      2.73 o 
  10  -8   5      113.81      112.12      4.22 o 
  -9  -7   5       66.09       62.26      2.44 o 
  -8  -7   5       28.01       23.82      2.58 o 
  -7  -7   5       20.84       22.63      1.14 o 
  -6  -7   5        4.59        4.73      0.63 o 
  -5  -7   5       82.69       86.50      1.78 o 
  -4  -7   5       45.04       43.27      1.44 o 
  -3  -7   5      257.13      255.74      3.36 o 
  -2  -7   5      952.37      940.46     11.21 o 
  -1  -7   5      178.85      173.23      2.77 o 
   0  -7   5      522.28      534.34      8.15 o 
   1  -7   5       77.59       71.42      1.86 o 
   2  -7   5       75.20       70.55      1.81 o 
   3  -7   5       47.22       44.21      1.12 o 
   4  -7   5      343.00      376.66      4.95 o 
   5  -7   5      483.64      435.00      7.01 o 
   6  -7   5        4.48        5.30      0.65 o 
   7  -7   5        3.00        2.62      0.51 o 
   8  -7   5      105.15      105.48      2.05 o 
   9  -7   5        1.30        1.44      0.56 o 
  10  -7   5       37.38       38.57      2.38 o 
  -9  -6   5       16.19       17.60      1.34 o 
  -8  -6   5       50.37       48.09      2.36 o 
  -7  -6   5       52.32       49.03      1.93 o 
  -6  -6   5       10.31       12.13      0.80 o 
  -5  -6   5       33.84       35.49      1.05 o 
  -4  -6   5        2.25        2.23      0.35 o 
  -3  -6   5      373.37      365.44      4.08 o 
  -2  -6   5       83.35       76.99      1.30 o 
  -1  -6   5     1511.25     1490.57     15.40 o 
   0  -6   5       93.61      108.41      1.70 o 
   1  -6   5      165.96      183.89      2.64 o 
   2  -6   5      383.06      419.84      5.26 o 
   3  -6   5       87.58       91.90      1.67 o 
   4  -6   5       77.62       77.46      1.53 o 
   5  -6   5      398.34      350.22      5.83 o 
   6  -6   5      277.19      283.79      5.07 o 
   7  -6   5       11.80        9.36      0.83 o 
   8  -6   5       52.86       56.00      1.42 o 
   9  -6   5       13.37       13.73      1.15 o 
  10  -6   5        2.08        1.44      0.72 o 
  11  -6   5        0.07       -0.45      0.83 o 
 -10  -5   5       81.06       81.82      3.48 o 
  -9  -5   5       32.78       31.78      1.65 o 
  -8  -5   5       84.51       76.74      2.47 o 
  -7  -5   5       34.03       35.08      1.18 o 
  -6  -5   5       53.49       58.55      1.11 o 
  -5  -5   5      139.94      140.13      1.59 o 
  -4  -5   5      408.19      396.89      4.10 o 
  -3  -5   5      279.09      264.69      2.45 o 
  -2  -5   5      198.44      193.62      2.04 o 
  -1  -5   5       43.11       57.12      0.81 o 
   0  -5   5      550.26      493.45      4.21 o 
   1  -5   5     1377.45     1336.19     11.49 o 
   2  -5   5        1.67        3.38      0.27 o 
   3  -5   5      540.18      554.91      5.23 o 
   4  -5   5       84.86       76.52      1.96 o 
   5  -5   5       27.86       30.93      1.19 o 
   6  -5   5       94.47       80.09      2.68 o 
   7  -5   5       95.67       90.19      2.80 o 
   8  -5   5      379.49      365.50      5.24 o 
   9  -5   5        3.57        3.22      0.54 o 
  10  -5   5      101.01      105.51      2.57 o 
  11  -5   5        8.41        8.51      1.63 o 
 -10  -4   5        5.67        4.75      0.68 o 
  -9  -4   5       55.97       60.21      1.76 o 
  -8  -4   5       20.10       18.93      1.15 o 
  -7  -4   5       19.10       17.69      0.89 o 
  -6  -4   5        7.71        7.78      0.50 o 
  -5  -4   5      731.27      745.49      6.47 o 
  -4  -4   5      458.19      464.66      4.21 o 
  -3  -4   5      133.39      125.52      1.24 o 
  -2  -4   5      170.84      151.85      1.39 o 
  -1  -4   5       24.04       38.17      0.48 o 
   0  -4   5        3.23        6.72      0.25 o 
   1  -4   5      312.95      386.34      3.82 o 
   2  -4   5     1984.79     2020.67     15.95 o 
   3  -4   5      909.24     1007.68      8.10 o 
   4  -4   5       34.49       37.67      0.79 o 
   5  -4   5        6.21        6.01      0.45 o 
   6  -4   5       79.85       81.93      1.57 o 
   7  -4   5       11.41       11.12      0.60 o 
   8  -4   5       12.52       13.76      0.83 o 
   9  -4   5      115.92      119.73      2.30 o 
  10  -4   5        0.04       -0.32      0.59 o 
  11  -4   5        7.29        8.05      1.56 o 
 -10  -3   5       65.04       65.13      2.50 o 
  -9  -3   5       48.39       50.98      1.56 o 
  -8  -3   5       26.18       24.56      1.09 o 
  -7  -3   5       79.75       84.22      1.97 o 
  -6  -3   5      268.78      275.00      3.51 o 
  -5  -3   5      640.20      637.95      5.73 o 
  -4  -3   5      314.54      281.30      2.50 o 
  -3  -3   5      158.32      145.18      1.39 o 
  -2  -3   5       41.72       35.54      0.49 o 
  -1  -3   5     1195.20     1302.91     10.33 o 
   0  -3   5      861.23      935.58      6.62 o 
   1  -3   5       76.80       42.70      0.54 o 
   2  -3   5      111.51       83.82      1.06 o 
   3  -3   5     2236.78     2278.41     16.48 o 
   4  -3   5      904.42      897.22      6.81 o 
   5  -3   5        1.42        0.51      0.24 o 
   6  -3   5       14.13       12.56      0.63 o 
   7  -3   5       11.95       11.26      0.73 o 
   8  -3   5      307.81      298.45      4.56 o 
   9  -3   5        3.86        3.00      0.75 o 
  10  -3   5       84.17       85.03      2.40 o 
  11  -3   5      128.46      133.63      6.70 o 
 -11  -2   5      126.02      123.93      3.73 o 
 -10  -2   5       70.88       69.99      2.63 o 
  -9  -2   5       44.93       47.13      1.42 o 
  -8  -2   5       34.23       33.57      1.03 o 
  -7  -2   5        1.65        3.30      0.46 o 
  -6  -2   5      115.32      111.11      1.66 o 
  -5  -2   5       36.15       42.72      0.69 o 
  -4  -2   5     1421.32     1395.47      9.00 o 
  -3  -2   5        1.86        0.48      0.20 o 
  -2  -2   5      562.33      563.74      4.74 o 
  -1  -2   5      740.26      942.15      7.63 o 
   0  -2   5     2027.78     2458.47     19.17 o 
   1  -2   5       90.90      122.84      1.15 o 
   2  -2   5      831.78      906.67      6.74 o 
   3  -2   5     1556.03     1714.97     11.64 o 
   4  -2   5       46.90       51.51      0.65 o 
   5  -2   5      245.07      242.14      2.77 o 
   6  -2   5     1010.96     1017.36      8.84 o 
   7  -2   5       53.55       48.78      1.39 o 
   8  -2   5      175.91      171.22      3.92 o 
   9  -2   5       33.57       35.45      1.44 o 
  10  -2   5       17.47       15.59      1.09 o 
  11  -2   5       29.40       32.04      2.57 o 
 -11  -1   5       75.41       72.93      2.83 o 
 -10  -1   5      251.53      243.89      5.49 o 
  -9  -1   5      147.41      148.96      3.82 o 
  -8  -1   5        0.20        0.82      0.33 o 
  -7  -1   5      232.69      217.46      2.75 o 
  -6  -1   5       44.05       51.62      1.07 o 
  -5  -1   5       25.34       24.87      0.57 o 
  -4  -1   5       17.35       19.13      0.39 o 
  -3  -1   5     1944.67     2087.64     13.49 o 
  -2  -1   5      266.07      226.21      1.96 o 
  -1  -1   5      371.96      434.28      4.02 o 
   0  -1   5     1673.10     1509.23     11.89 o 
   1  -1   5       96.73      124.87      1.32 o 
   2  -1   5      358.13      376.30      3.12 o 
   3  -1   5     1113.90     1165.50      8.05 o 
   4  -1   5     1979.44     2096.08     15.29 o 
   5  -1   5      293.03      258.23      2.30 o 
   6  -1   5      128.08      129.75      1.83 o 
   7  -1   5     1201.76     1172.49     14.31 o 
   8  -1   5        9.39        6.62      0.58 o 
   9  -1   5       34.18       36.43      1.91 o 
  10  -1   5        2.10        1.31      0.75 o 
  11  -1   5       83.09       84.59      4.02 o 
 -11   0   5      123.81      128.17      3.79 o 
 -10   0   5       95.37       92.12      3.01 o 
  -9   0   5       18.55       17.28      1.31 o 
  -8   0   5      664.32      646.11      6.82 o 
  -7   0   5       80.76      101.60      1.51 o 
  -6   0   5        9.15       10.77      0.81 o 
  -5   0   5      308.08      310.66      2.49 o 
  -4   0   5      260.65      275.96      2.20 o 
  -3   0   5      551.61      741.79      5.04 o 
  -2   0   5      421.97      477.97      4.30 o 
  -1   0   5       13.93       -0.30      0.15 o 
   0   0   5      153.42      130.78      1.41 o 
   1   0   5      846.11      834.77      6.22 o 
   2   0   5      285.75      317.14      2.71 o 
   3   0   5     1048.20     1188.81      8.84 o 
   4   0   5       77.32       78.90      0.88 o 
   5   0   5       15.99       15.27      0.41 o 
   6   0   5     1808.74     1790.23     27.81 o 
   7   0   5      155.48      154.39      2.75 o 
   8   0   5      200.35      194.64      3.35 o 
   9   0   5        1.58        0.62      0.44 o 
  10   0   5        0.57        0.60      0.88 o 
  11   0   5        0.03        0.92      1.09 o 
 -11   1   5      254.29      256.81      5.79 o 
 -10   1   5       31.66       29.81      1.77 o 
  -9   1   5       19.28       19.77      0.85 o 
  -8   1   5        0.92        0.95      0.33 o 
  -7   1   5        0.25        2.11      0.33 o 
  -6   1   5     2160.90     2043.65     16.90 o 
  -5   1   5      140.11      148.63      1.82 o 
  -4   1   5     1307.25     1324.45      9.59 o 
  -3   1   5     1658.77     1812.64     13.14 o 
  -2   1   5      723.42      743.82      6.03 o 
  -1   1   5      688.08      723.32      6.30 o 
   0   1   5        0.40        4.67      0.20 o 
   1   1   5      284.64      195.25      2.17 o 
   2   1   5     1344.17     1522.02     11.12 o 
   3   1   5       36.55       32.74      0.51 o 
   4   1   5      221.73      228.80      2.01 o 
   5   1   5        7.23       10.91      0.46 o 
   6   1   5       70.77       67.54      1.56 o 
   7   1   5      583.34      595.79     10.30 o 
   8   1   5       49.85       51.03      1.49 o 
   9   1   5       78.05       79.47      3.48 o 
  10   1   5      228.18      245.27      4.20 o 
  11   1   5       14.29       16.76      1.82 o 
 -11   2   5       23.95       28.71      2.61 o 
 -10   2   5        1.74        1.37      0.61 o 
  -9   2   5       24.42       23.86      0.91 o 
  -8   2   5       35.45       36.37      1.27 o 
  -7   2   5      180.43      148.19      2.38 o 
  -6   2   5       85.18       54.65      1.11 o 
  -5   2   5      663.28      604.04      5.55 o 
  -4   2   5      972.56      958.42      9.79 o 
  -3   2   5      104.49      127.96      1.30 o 
  -2   2   5      252.33      337.86      2.63 o 
  -1   2   5      340.50      481.58      4.33 o 
   0   2   5      318.28      469.48      4.49 o 
   1   2   5        0.21        5.21      0.85 o 
   2   2   5     5456.70     5861.24     40.42 o 
   3   2   5       12.57       26.06      0.46 o 
   4   2   5        0.11        0.46      0.15 o 
   5   2   5     1242.28     1224.66      9.29 o 
   6   2   5        1.36        1.37      0.29 o 
   7   2   5      114.05      116.92      2.14 o 
   8   2   5        0.09        0.36      0.35 o 
   9   2   5      202.10      203.60      3.62 o 
  10   2   5      140.54      145.93      5.79 o 
 -11   3   5        2.99        5.46      1.23 o 
 -10   3   5       81.18       78.34      2.70 o 
  -9   3   5      245.54      249.94      3.73 o 
  -8   3   5      111.15      103.46      1.98 o 
  -7   3   5       33.99       33.18      1.44 o 
  -6   3   5       76.98       90.57      1.61 o 
  -5   3   5       39.39       45.49      1.46 o 
  -4   3   5      205.63      196.19      1.88 o 
  -3   3   5     1020.11      982.09      7.08 o 
  -2   3   5     3384.53     3744.95     25.12 o 
  -1   3   5        0.78        0.66      0.11 o 
   0   3   5        0.30        0.67      0.17 o 
   1   3   5        0.66        0.42      0.12 o 
   2   3   5     3876.32     4222.47     36.02 o 
   3   3   5      768.91      935.83      7.65 o 
   4   3   5      278.22      275.74      2.72 o 
   5   3   5      502.73      507.34      4.40 o 
   6   3   5      112.81      116.63      1.49 o 
   7   3   5       81.14       81.93      1.59 o 
   8   3   5       27.60       29.16      1.47 o 
   9   3   5        0.21        0.42      0.71 o 
  10   3   5      143.35      146.05      4.92 o 
 -11   4   5      111.17      114.13      3.52 o 
 -10   4   5        5.02        3.60      0.80 o 
  -9   4   5      154.58      163.06      3.30 o 
  -8   4   5       27.04       26.60      0.95 o 
  -7   4   5       27.82       35.76      1.01 o 
  -6   4   5        0.04        0.26      0.24 o 
  -5   4   5      266.08      288.05      2.95 o 
  -4   4   5      255.47      221.58      2.07 o 
  -3   4   5      372.93      393.28      3.20 o 
  -2   4   5      295.20      285.35      2.14 o 
  -1   4   5     1195.06     1136.76      7.59 o 
   0   4   5      332.44      370.60      3.39 o 
   1   4   5      195.95      215.90      2.30 o 
   2   4   5       84.66       59.28      0.90 o 
   3   4   5      247.24      295.29      2.94 o 
   4   4   5      171.23      171.71      1.95 o 
   5   4   5      440.50      440.99      4.60 o 
   6   4   5        3.32        3.97      0.41 o 
   7   4   5      316.63      329.28      4.95 o 
   8   4   5       36.20       37.28      2.95 o 
   9   4   5        0.05       -0.09      0.53 o 
  10   4   5       31.31       31.54      3.35 o 
 -11   5   5        4.77        3.68      1.14 o 
 -10   5   5      172.02      164.60      4.77 o 
  -9   5   5        1.20        2.27      0.53 o 
  -8   5   5       36.00       36.45      1.29 o 
  -7   5   5       96.43       95.09      2.02 o 
  -6   5   5       17.71       17.31      0.66 o 
  -5   5   5      183.69      154.69      2.03 o 
  -4   5   5     1189.08     1222.63      9.17 o 
  -3   5   5      478.07      450.78      3.55 o 
  -2   5   5      452.97      474.68      3.53 o 
  -1   5   5       78.97       71.01      0.80 o 
   0   5   5      263.14      255.83      2.48 o 
   1   5   5       91.56       75.48      1.07 o 
   2   5   5       12.49       18.01      0.53 o 
   3   5   5      150.40      178.08      2.19 o 
   4   5   5      468.85      453.58      5.23 o 
   5   5   5       47.29       47.00      1.05 o 
   6   5   5      133.96      129.70      2.22 o 
   7   5   5      198.96      195.56      3.49 o 
   8   5   5       15.22       19.09      1.28 o 
   9   5   5        0.01       -0.95      0.66 o 
 -11   6   5        3.22        3.28      1.13 o 
 -10   6   5        0.78        0.59      0.59 o 
  -9   6   5       29.04       25.19      1.42 o 
  -8   6   5      327.01      322.83      6.04 o 
  -7   6   5       72.92       81.36      2.26 o 
  -6   6   5      154.01      151.65      3.15 o 
  -5   6   5       89.16       98.28      1.83 o 
  -4   6   5      767.55      794.62      6.58 o 
  -3   6   5      613.47      618.13      4.98 o 
  -2   6   5      262.67      277.00      2.62 o 
  -1   6   5      981.80      941.55      8.43 o 
   0   6   5        2.30        1.65      0.30 o 
   1   6   5        0.25        0.57      0.23 o 
   2   6   5      103.65      110.41      1.67 o 
   3   6   5       25.13       24.37      0.93 o 
   4   6   5       25.98       30.97      1.12 o 
   5   6   5      173.07      178.21      3.17 o 
   6   6   5       37.81       32.82      1.09 o 
   7   6   5        9.70        7.51      0.65 o 
   8   6   5       55.03       52.10      2.12 o 
   9   6   5       36.20       37.86      1.92 o 
 -10   7   5        0.02        0.35      0.74 o 
  -9   7   5        0.42        0.46      0.94 o 
  -8   7   5        9.20        9.35      0.89 o 
  -7   7   5      613.63      598.51      9.68 o 
  -6   7   5      103.39       98.57      2.35 o 
  -5   7   5        1.40        2.06      0.35 o 
  -4   7   5      370.26      351.30      3.61 o 
  -3   7   5       30.75       33.38      0.70 o 
  -2   7   5       48.43       50.01      1.36 o 
  -1   7   5        0.49        2.09      0.19 o 
   0   7   5       58.61       47.46      0.75 o 
   1   7   5      759.68      759.86      8.56 o 
   2   7   5        1.21        1.55      0.37 o 
   3   7   5      507.76      492.46      6.53 o 
   4   7   5      156.93      162.16      2.95 o 
   5   7   5      256.00      263.81      4.29 o 
   6   7   5        1.86        1.14      0.48 o 
   7   7   5       54.77       56.32      1.56 o 
   8   7   5       49.04       49.00      1.77 o 
 -10   8   5       35.50       36.37      2.24 o 
  -9   8   5       36.01       34.20      1.67 o 
  -8   8   5       16.21       16.61      1.13 o 
  -7   8   5       89.51       87.55      2.35 o 
  -6   8   5      427.48      420.77      6.95 o 
  -5   8   5      112.35      106.00      2.25 o 
  -4   8   5       82.48       82.19      1.50 o 
  -3   8   5       14.29       13.56      0.76 o 
  -2   8   5       35.28       29.26      1.26 o 
  -1   8   5        1.32        1.22      0.25 o 
   0   8   5       23.61       25.69      0.95 o 
   1   8   5       47.36       59.86      1.20 o 
   2   8   5      206.92      197.10      2.81 o 
   3   8   5      205.36      190.87      3.29 o 
   4   8   5       36.39       35.18      1.43 o 
   5   8   5        4.87        5.97      0.72 o 
   6   8   5      131.98      130.55      2.95 o 
   7   8   5       17.18       17.01      1.17 o 
   8   8   5        1.35        1.54      0.74 o 
  -9   9   5      168.60      170.65      4.96 o 
  -8   9   5        0.03       -0.14      0.46 o 
  -7   9   5       33.34       29.01      1.49 o 
  -6   9   5       34.16       33.83      1.24 o 
  -5   9   5       10.77       11.07      0.63 o 
  -4   9   5      256.44      261.48      7.85 o 
  -3   9   5      588.09      601.50      9.70 o 
  -2   9   5       22.33       20.85      1.53 o 
  -1   9   5       48.54       47.81      1.27 o 
   0   9   5       23.11       23.56      0.86 o 
   1   9   5       41.47       38.66      0.94 o 
   2   9   5       53.78       52.15      1.26 o 
   3   9   5      342.71      340.08      4.99 o 
   4   9   5      136.37      133.69      2.83 o 
   5   9   5       98.21       94.74      2.63 o 
   6   9   5       58.73       57.52      1.94 o 
   7   9   5       39.22       41.02      1.75 o 
  -9  10   5      164.96      174.12      5.00 o 
  -8  10   5      181.62      181.90      4.01 o 
  -7  10   5        9.94       10.62      0.87 o 
  -6  10   5      100.78       99.47      4.50 o 
  -5  10   5        0.02       -0.27      0.29 o 
  -4  10   5      147.64      153.48      5.57 o 
  -3  10   5      103.66      105.74      3.01 o 
  -2  10   5      397.55      406.24      5.25 o 
  -1  10   5       45.00       41.08      1.11 o 
   0  10   5       67.13       63.05      1.54 o 
   1  10   5        5.95        5.65      0.59 o 
   2  10   5       11.28       10.44      0.70 o 
   3  10   5       14.39       12.69      0.90 o 
   4  10   5        0.01        0.46      0.48 o 
   5  10   5       37.93       40.36      1.63 o 
   6  10   5      112.87      116.99      2.97 o 
  -8  11   5        7.45        6.96      0.91 o 
  -7  11   5       64.47       70.90      2.01 o 
  -6  11   5       91.18       95.09      2.91 o 
  -5  11   5       21.55       23.70      2.30 o 
  -2  11   5       10.85       12.44      0.91 o 
  -1  11   5       51.89       52.18      1.37 o 
   0  11   5       50.26       54.80      1.52 o 
   1  11   5       27.10       22.85      1.08 o 
   2  11   5       17.85       14.45      0.95 o 
   3  11   5      146.62      145.91      3.12 o 
   4  11   5        0.34        0.48      0.54 o 
   5  11   5       38.86       37.25      2.42 o 
  -7  12   5       47.88       51.85      1.71 o 
  -2  12   5       59.24       57.19      3.20 o 
  -1  12   5       51.38       54.29      1.46 o 
   0  12   5       40.31       40.73      1.38 o 
   1  12   5      105.38      110.01      2.49 o 
   2  12   5        9.75        8.45      0.83 o 
   3  12   5       14.52       14.76      1.33 o 
  -2  13   5       17.57       14.35      1.89 o 
  -1  13   5       18.03       18.18      0.96 o 
   0  13   5       14.77       15.44      0.96 o 
   1  13   5       58.11       57.55      1.82 o 
  -2 -13   6        7.16        5.96      1.41 o 
  -1 -13   6       21.21       20.20      2.03 o 
   0 -13   6       33.81       36.71      2.50 o 
   1 -13   6      185.14      185.29      5.90 o 
   2 -13   6      156.96      147.72      4.98 o 
   3 -13   6        2.75        2.78      0.96 o 
   4 -13   6        3.96        6.09      1.16 o 
   5 -13   6        0.26        0.73      0.77 o 
  -4 -12   6       88.33       88.75      4.47 o 
  -3 -12   6      159.94      157.44      5.92 o 
  -2 -12   6        0.07        0.03      0.76 o 
  -1 -12   6        2.57        2.56      1.05 o 
   0 -12   6        3.98        2.52      0.75 o 
   1 -12   6      168.34      180.29      7.64 o 
   2 -12   6        8.30        8.01      0.91 o 
   3 -12   6       51.28       48.50      2.57 o 
   4 -12   6       37.18       37.05      2.20 o 
   5 -12   6       25.59       22.36      1.74 o 
   6 -12   6        0.44        0.74      0.75 o 
   7 -12   6      164.67      169.47      5.13 o 
  -5 -11   6      168.93      173.80      5.53 o 
  -4 -11   6      212.69      211.28      4.94 o 
  -3 -11   6        7.49        5.95      1.32 o 
  -2 -11   6       13.79       13.33      1.19 o 
  -1 -11   6      594.92      601.21     10.92 o 
   0 -11   6       58.66       62.49      2.22 o 
   1 -11   6        5.10        4.18      0.71 o 
   2 -11   6      134.62      132.57      3.24 o 
   3 -11   6       98.12      102.29      3.75 o 
   4 -11   6       11.63        8.39      1.17 o 
   5 -11   6      261.21      269.49      6.98 o 
   6 -11   6       92.55       86.16      2.65 o 
   7 -11   6       17.81       16.24      1.26 o 
   8 -11   6        1.08        2.62      0.93 o 
  -6 -10   6       42.16       41.28      1.99 o 
  -5 -10   6        0.39       -0.13      1.06 o 
  -4 -10   6       17.60       15.39      1.04 o 
  -3 -10   6       15.01       14.30      0.94 o 
  -2 -10   6      204.02      206.45      7.17 o 
  -1 -10   6      148.39      154.85      3.67 o 
   0 -10   6      188.06      187.53      4.09 o 
   1 -10   6       26.17       25.71      1.32 o 
   2 -10   6        0.48        0.88      0.48 o 
   3 -10   6      112.28      111.80      5.75 o 
   4 -10   6        0.72        0.30      0.52 o 
   5 -10   6       47.79       46.71      1.84 o 
   6 -10   6       89.32       93.33      2.72 o 
   7 -10   6        0.41        0.84      1.12 o 
   8 -10   6        0.06        1.15      1.03 o 
   9 -10   6        2.61        3.02      0.72 o 
  -7  -9   6       62.57       62.37      2.47 o 
  -6  -9   6      101.95      102.28      3.08 o 
  -5  -9   6        5.86        7.15      0.66 o 
  -4  -9   6       56.40       54.32      1.77 o 
  -3  -9   6        0.36        0.31      0.40 o 
  -2  -9   6       27.65       27.03      1.12 o 
  -1  -9   6      116.73      119.82      3.00 o 
   0  -9   6       71.71       78.53      2.27 o 
   1  -9   6       65.46       60.15      2.09 o 
   2  -9   6       27.64       32.50      1.35 o 
   3  -9   6       25.98       27.11      1.23 o 
   4  -9   6       27.96       32.54      1.91 o 
   5  -9   6      275.16      276.35      6.05 o 
   6  -9   6        2.13        1.49      0.59 o 
   7  -9   6       23.39       25.21      2.28 o 
   8  -9   6       68.40       65.57      2.94 o 
   9  -9   6       74.81       74.51      2.98 o 
  -8  -8   6       49.21       48.03      2.14 o 
  -7  -8   6      269.28      277.75      8.51 o 
  -6  -8   6       72.02       75.16      2.06 o 
  -5  -8   6       19.60       21.20      0.95 o 
  -4  -8   6       87.59       79.78      1.72 o 
  -3  -8   6      114.26       98.60      2.19 o 
  -2  -8   6       36.56       36.42      1.22 o 
  -1  -8   6      289.14      292.52      4.26 o 
   0  -8   6      301.19      287.13      5.15 o 
   1  -8   6      441.10      433.46      7.03 o 
   2  -8   6       52.30       51.24      1.63 o 
   3  -8   6      249.55      257.86      4.60 o 
   4  -8   6       38.08       38.10      1.42 o 
   5  -8   6       27.33       29.07      1.30 o 
   6  -8   6      309.54      321.02      5.76 o 
   7  -8   6        0.87        1.34      0.48 o 
   8  -8   6       97.63      101.46      2.73 o 
   9  -8   6       76.57       78.81      2.11 o 
  10  -8   6       16.17       17.25      1.71 o 
  -8  -7   6       73.25       69.49      2.51 o 
  -7  -7   6        2.81        2.22      0.56 o 
  -6  -7   6      180.51      174.45      3.28 o 
  -5  -7   6      179.30      185.14      2.90 o 
  -4  -7   6       48.98       52.56      1.29 o 
  -3  -7   6       21.82       13.99      0.66 o 
  -2  -7   6       91.67       84.16      1.82 o 
  -1  -7   6      225.49      220.92      3.52 o 
   0  -7   6       92.80       85.15      2.16 o 
   1  -7   6     2924.29     2754.67     37.01 o 
   2  -7   6       81.27       82.66      2.05 o 
   3  -7   6      199.59      208.91      3.14 o 
   4  -7   6      408.52      412.80      5.69 o 
   5  -7   6        5.03        4.54      0.83 o 
   6  -7   6       80.61       78.04      2.21 o 
   7  -7   6      137.53      137.73      3.27 o 
   8  -7   6      321.68      324.93      5.22 o 
   9  -7   6       57.62       60.14      1.62 o 
  10  -7   6       48.74       53.17      2.85 o 
  -9  -6   6       60.24       55.82      2.25 o 
  -8  -6   6       77.09       75.13      2.54 o 
  -7  -6   6        5.89        5.98      1.07 o 
  -6  -6   6      403.68      406.29      5.87 o 
  -5  -6   6       18.50       17.32      0.77 o 
  -4  -6   6      210.76      210.20      2.96 o 
  -3  -6   6     1382.74     1263.58     12.05 o 
  -2  -6   6       18.80       11.67      0.52 o 
  -1  -6   6       10.94        9.89      0.45 o 
   0  -6   6      183.59      177.73      3.27 o 
   1  -6   6       42.28       43.70      1.06 o 
   2  -6   6      713.24      691.86      8.26 o 
   3  -6   6     1278.07     1240.99     14.19 o 
   4  -6   6     1415.59     1456.78     16.52 o 
   5  -6   6       81.12       67.17      1.92 o 
   6  -6   6        8.75        5.46      0.67 o 
   7  -6   6       45.59       41.32      1.64 o 
   8  -6   6       74.60       77.03      1.90 o 
   9  -6   6      116.07      110.69      2.66 o 
  10  -6   6       68.57       66.49      5.30 o 
  -9  -5   6        2.38        3.55      1.81 o 
  -8  -5   6      286.70      296.06      3.95 o 
  -7  -5   6       15.50       18.96      0.79 o 
  -6  -5   6       14.19       13.56      0.57 o 
  -5  -5   6       89.11       95.07      1.51 o 
  -4  -5   6      593.31      590.01      5.52 o 
  -3  -5   6       55.69       52.06      0.98 o 
  -2  -5   6      972.22     1055.92      8.58 o 
  -1  -5   6      140.71      148.58      1.61 o 
   0  -5   6      308.31      290.70      3.10 o 
   1  -5   6      401.70      377.70      3.88 o 
   2  -5   6     2134.07     2124.92     19.19 o 
   3  -5   6      790.24      808.91      8.28 o 
   4  -5   6      116.82      115.82      1.98 o 
   5  -5   6      288.10      283.95      4.97 o 
   6  -5   6     1154.76     1038.52     15.12 o 
   7  -5   6       18.85       15.64      1.85 o 
   8  -5   6       26.58       25.89      0.95 o 
   9  -5   6       83.10       83.09      1.91 o 
  10  -5   6       66.05       66.35      2.61 o 
  11  -5   6      172.83      176.03      6.26 o 
 -10  -4   6        0.91        0.98      0.53 o 
  -9  -4   6      239.62      238.33      4.07 o 
  -8  -4   6       16.18       18.30      0.99 o 
  -7  -4   6      185.17      186.59      3.28 o 
  -6  -4   6       41.91       39.90      1.06 o 
  -5  -4   6       68.68       67.42      1.26 o 
  -4  -4   6      645.20      624.91      5.49 o 
  -3  -4   6      855.15      805.99      5.57 o 
  -2  -4   6      177.41      164.72      1.58 o 
  -1  -4   6        2.21        3.52      0.17 o 
   0  -4   6      227.47      231.39      2.33 o 
   1  -4   6      438.10      435.38      4.66 o 
   2  -4   6        4.26        5.82      0.48 o 
   3  -4   6       20.85       22.94      0.51 o 
   4  -4   6      755.44      727.90      7.39 o 
   5  -4   6       49.42       51.62      1.24 o 
   6  -4   6      335.41      322.03      4.58 o 
   7  -4   6      128.54      130.10      2.11 o 
   8  -4   6       41.71       43.05      1.20 o 
   9  -4   6        4.99        4.97      0.59 o 
  10  -4   6       56.71       57.31      2.39 o 
  11  -4   6       26.09       25.91      2.34 o 
 -10  -3   6       14.51       13.76      1.30 o 
  -9  -3   6       12.11       12.38      1.16 o 
  -8  -3   6      290.26      299.52      4.69 o 
  -7  -3   6       30.80       26.64      1.77 o 
  -6  -3   6      164.54      146.39      2.42 o 
  -5  -3   6     2453.95     2420.22     23.05 o 
  -4  -3   6       11.62       12.59      0.41 o 
  -3  -3   6       26.63       37.51      0.60 o 
  -2  -3   6      438.66      453.76      3.45 o 
  -1  -3   6        4.27        0.65      0.13 o 
   0  -3   6       75.52       65.98      0.76 o 
   1  -3   6      913.05      911.02      6.82 o 
   2  -3   6      413.50      348.25      2.96 o 
   3  -3   6        0.00        0.37      0.19 o 
   4  -3   6      195.34      179.11      2.13 o 
   5  -3   6       50.14       45.76      0.88 o 
   6  -3   6      184.13      177.05      2.68 o 
   7  -3   6       79.29       68.56      1.43 o 
   8  -3   6       90.35       93.69      2.14 o 
   9  -3   6       30.83       29.02      1.60 o 
  10  -3   6        9.86        8.25      1.09 o 
  11  -3   6        0.05        1.00      1.02 o 
 -11  -2   6        3.42        3.34      0.99 o 
 -10  -2   6       44.74       45.94      4.05 o 
  -9  -2   6        1.20        0.61      1.21 o 
  -8  -2   6      111.10      111.91      1.99 o 
  -7  -2   6      150.93      157.86      2.43 o 
  -6  -2   6      261.34      265.14      3.12 o 
  -5  -2   6        0.00        2.37      0.74 o 
  -4  -2   6      554.32      536.59      4.00 o 
  -3  -2   6      408.27      430.48      3.58 o 
  -2  -2   6      183.36      213.92      2.09 o 
  -1  -2   6      219.66      314.87      2.53 o 
   0  -2   6     1360.15     1353.16     13.02 o 
   1  -2   6       24.08       13.88      0.33 o 
   2  -2   6      889.27     1015.77      7.57 o 
   3  -2   6      187.12      200.66      1.69 o 
   4  -2   6      181.49      218.65      2.13 o 
   5  -2   6      111.96      120.60      1.67 o 
   6  -2   6       39.67       41.74      0.82 o 
   7  -2   6      112.02      112.71      1.81 o 
   8  -2   6      115.72      112.54      3.06 o 
   9  -2   6      139.94      140.57      4.37 o 
  10  -2   6       16.33       18.99      1.40 o 
  11  -2   6       34.80       35.13      2.65 o 
 -11  -1   6       47.66       47.93      2.35 o 
 -10  -1   6       16.92       18.10      1.47 o 
  -9  -1   6       46.62       50.36      2.27 o 
  -8  -1   6       54.18       57.52      1.82 o 
  -7  -1   6       10.35        9.14      0.46 o 
  -6  -1   6       43.51       37.83      0.68 o 
  -5  -1   6     1042.81     1021.66      7.27 o 
  -4  -1   6      751.46      709.17      5.12 o 
  -3  -1   6       95.26      125.29      1.23 o 
  -2  -1   6        8.49        2.80      0.17 o 
  -1  -1   6      328.97      414.14      3.39 o 
   0  -1   6      742.21      988.19      7.97 o 
   1  -1   6     2081.26     2229.42     16.87 o 
   2  -1   6     2424.84     2489.89     18.01 o 
   3  -1   6      630.74      689.29      7.23 o 
   4  -1   6        7.90        5.39      0.24 o 
   5  -1   6      679.60      640.57      5.67 o 
   6  -1   6       18.89       21.68      0.78 o 
   7  -1   6        8.79        9.63      0.66 o 
   8  -1   6      688.97      697.74      9.15 o 
   9  -1   6        0.60       -0.01      0.61 o 
  10  -1   6        8.05        8.58      1.11 o 
  11  -1   6       34.47       34.18      2.68 o 
 -11   0   6       12.92       14.10      1.41 o 
 -10   0   6      181.09      193.14      4.73 o 
  -9   0   6       45.65       45.69      2.79 o 
  -8   0   6       85.38       81.75      1.62 o 
  -7   0   6        6.90        5.45      0.44 o 
  -6   0   6       68.87       69.46      1.17 o 
  -5   0   6      108.01      113.63      1.92 o 
  -4   0   6     1946.96     1957.41     13.21 o 
  -3   0   6     1156.66     1145.22      7.59 o 
  -2   0   6      706.48      824.71      5.80 o 
  -1   0   6      100.50       80.51      0.88 o 
   0   0   6      317.18      325.89      2.28 o 
   1   0   6     1492.62     1549.58     11.88 o 
   2   0   6     1183.06     1309.53      9.37 o 
   3   0   6     1850.82     1792.24     13.12 o 
   4   0   6     1001.52     1052.60      9.02 o 
   5   0   6      269.29      281.85      2.77 o 
   6   0   6       47.46       50.68      1.39 o 
   7   0   6        0.06        0.25      0.37 o 
   8   0   6       81.54       77.25      1.87 o 
   9   0   6       41.39       39.04      1.35 o 
  10   0   6      290.04      305.32      9.83 o 
  11   0   6       56.88       58.55      3.30 o 
 -11   1   6      160.29      163.15      5.32 o 
 -10   1   6      109.32      110.05      4.84 o 
  -9   1   6      352.79      352.12      4.80 o 
  -8   1   6       41.50       40.35      1.10 o 
  -7   1   6      127.02      123.85      2.27 o 
  -6   1   6      353.87      308.69      3.75 o 
  -5   1   6       25.16       27.48      0.62 o 
  -4   1   6      377.06      335.21      2.81 o 
  -3   1   6      382.17      404.23      3.31 o 
  -2   1   6      521.47      475.32      3.61 o 
  -1   1   6     3366.50     3521.45     28.56 o 
   0   1   6        3.33        1.92      0.22 o 
   1   1   6        4.01        7.51      0.35 o 
   2   1   6      397.79      468.02      3.93 o 
   3   1   6       63.89       39.45      0.60 o 
   4   1   6      173.14      167.80      1.65 o 
   5   1   6     1926.85     1892.05     15.11 o 
   6   1   6        0.25        0.28      0.21 o 
   7   1   6      108.65      106.47      2.21 o 
   8   1   6        5.72        6.30      0.64 o 
   9   1   6      224.70      220.97      3.86 o 
  10   1   6       15.04       13.84      1.07 o 
 -11   2   6        0.75        0.98      1.14 o 
 -10   2   6        2.37        3.26      0.57 o 
  -9   2   6       14.35       15.09      0.76 o 
  -8   2   6       17.32       20.61      1.06 o 
  -7   2   6      268.45      267.25      3.66 o 
  -6   2   6       19.22       13.17      0.55 o 
  -5   2   6        0.17        0.44      0.25 o 
  -4   2   6      150.31      166.32      1.72 o 
  -3   2   6       18.56       11.23      0.49 o 
  -2   2   6      441.21      448.73      3.23 o 
  -1   2   6        0.84        3.59      0.28 o 
   0   2   6     2444.06     2339.66     17.08 o 
   1   2   6       81.11      122.74      1.34 o 
   2   2   6       18.85       30.72      0.53 o 
   3   2   6       27.16       15.36      0.39 o 
   4   2   6      820.68      819.49      6.03 o 
   5   2   6       64.83       62.72      0.97 o 
   6   2   6      326.51      329.95      4.12 o 
   7   2   6      411.55      417.51      5.11 o 
   8   2   6        8.69        8.50      0.75 o 
   9   2   6        7.37        7.66      0.73 o 
  10   2   6        0.46       -0.22      0.71 o 
 -11   3   6        6.52        5.59      1.30 o 
 -10   3   6       37.07       37.01      1.51 o 
  -9   3   6       55.12       54.57      1.50 o 
  -8   3   6      111.73      108.59      2.08 o 
  -7   3   6       28.11       31.98      1.01 o 
  -6   3   6      465.26      470.07      5.53 o 
  -5   3   6      504.27      493.42      4.73 o 
  -4   3   6        8.24       11.31      0.36 o 
  -3   3   6       45.93       49.81      0.67 o 
  -2   3   6      268.61      327.50      2.66 o 
  -1   3   6      932.64      968.45      6.86 o 
   0   3   6      320.61      324.65      2.80 o 
   1   3   6      307.06      292.63      2.62 o 
   2   3   6      553.50      570.77      5.00 o 
   3   3   6      255.16      282.64      2.58 o 
   4   3   6       59.57       55.21      1.01 o 
   5   3   6      236.81      228.26      2.58 o 
   6   3   6        0.50        0.49      0.26 o 
   7   3   6       56.32       51.67      1.54 o 
   8   3   6      215.94      221.46      3.91 o 
   9   3   6       18.14       16.56      1.20 o 
  10   3   6        3.91        2.77      1.00 o 
 -11   4   6       28.24       25.10      2.19 o 
 -10   4   6       37.68       37.96      1.89 o 
  -9   4   6        0.34        1.34      0.62 o 
  -8   4   6       95.61       99.97      1.96 o 
  -7   4   6      476.26      476.89      5.72 o 
  -6   4   6      150.99      152.17      2.31 o 
  -5   4   6      130.51      116.02      1.53 o 
  -4   4   6      577.89      588.55      5.27 o 
  -3   4   6      232.73      246.86      2.20 o 
  -2   4   6      138.69      172.08      2.17 o 
  -1   4   6        0.44        1.51      0.26 o 
   0   4   6      354.99      354.81      3.32 o 
   1   4   6        5.21       10.60      0.37 o 
   2   4   6        7.40       10.34      0.57 o 
   3   4   6     1846.10     1790.62     14.41 o 
   4   4   6        7.27        6.80      0.39 o 
   5   4   6      113.43      112.82      1.72 o 
   6   4   6        0.05        0.57      0.27 o 
   7   4   6       70.79       70.67      1.99 o 
   8   4   6       13.06       12.98      1.76 o 
   9   4   6       48.62       51.06      2.05 o 
  10   4   6       78.83       72.83      3.40 o 
 -11   5   6       69.07       62.90      3.32 o 
 -10   5   6       26.33       23.80      2.82 o 
  -9   5   6        0.50        0.43      0.52 o 
  -8   5   6      161.15      177.18      2.82 o 
  -7   5   6        6.26        6.46      0.50 o 
  -6   5   6      306.75      294.92      3.75 o 
  -5   5   6     1334.61     1301.62     11.93 o 
  -4   5   6       29.04       23.02      0.56 o 
  -3   5   6      420.96      419.74      3.45 o 
  -2   5   6      695.35      730.89      5.04 o 
  -1   5   6       45.32       35.94      0.46 o 
   0   5   6       15.58       12.26      0.36 o 
   1   5   6       41.83       41.19      1.27 o 
   2   5   6      236.88      251.08      3.09 o 
   3   5   6      262.30      246.01      2.91 o 
   4   5   6      225.56      221.72      3.05 o 
   5   5   6       68.57       67.08      1.30 o 
   6   5   6       12.48       13.17      0.71 o 
   7   5   6       12.99       11.06      0.81 o 
   8   5   6      114.66      118.27      3.27 o 
   9   5   6       63.24       65.40      2.41 o 
 -11   6   6       92.25      101.15      4.24 o 
 -10   6   6      171.29      172.63      4.35 o 
  -9   6   6      189.55      189.44      4.39 o 
  -8   6   6      224.50      232.77     11.00 o 
  -7   6   6        0.70        1.32      0.53 o 
  -6   6   6        3.22        4.64      0.38 o 
  -5   6   6        0.14        0.94      0.36 o 
  -4   6   6       41.04       37.48      0.88 o 
  -3   6   6     2433.31     2460.91     20.34 o 
  -2   6   6      333.27      364.25      2.85 o 
  -1   6   6      410.09      396.05      4.17 o 
   0   6   6        5.68        7.94      0.41 o 
   1   6   6      147.35      173.94      2.49 o 
   2   6   6       10.05        8.55      0.48 o 
   3   6   6      467.17      444.02      5.42 o 
   4   6   6      262.92      267.10      4.18 o 
   5   6   6        9.10       10.22      0.75 o 
   6   6   6      190.24      202.58      3.10 o 
   7   6   6       27.13       27.49      1.11 o 
   8   6   6        0.85        1.25      0.65 o 
   9   6   6       53.04       55.58      2.31 o 
 -10   7   6        8.23        5.94      1.18 o 
  -9   7   6       49.79       50.63      2.03 o 
  -8   7   6       68.07       66.74      2.19 o 
  -7   7   6      125.33      123.67      2.98 o 
  -6   7   6       11.47       11.41      1.85 o 
  -5   7   6       30.34       28.03      1.19 o 
  -4   7   6      329.21      334.89      3.94 o 
  -3   7   6     1276.80     1248.01     11.24 o 
  -2   7   6      599.58      594.15      6.35 o 
  -1   7   6      369.76      365.18      5.21 o 
   0   7   6        0.03        0.17      0.15 o 
   1   7   6      718.58      692.54      8.57 o 
   2   7   6        3.20        3.52      0.38 o 
   3   7   6      116.79      113.03      1.99 o 
   4   7   6       17.39       16.98      0.80 o 
   5   7   6      357.68      360.56      5.44 o 
   6   7   6       80.04       90.40      2.29 o 
   7   7   6        6.09        7.66      0.70 o 
   8   7   6       84.22       88.74      2.53 o 
 -10   8   6       29.34       27.45      2.03 o 
  -9   8   6        2.37        2.09      0.68 o 
  -8   8   6       13.66       13.80      1.07 o 
  -7   8   6       51.48       56.79      1.86 o 
  -6   8   6      512.65      525.58      8.48 o 
  -5   8   6        2.08        1.43      0.33 o 
  -4   8   6        4.33        3.52      0.34 o 
  -3   8   6      157.48      163.94      2.21 o 
  -2   8   6      129.01      124.15      3.61 o 
  -1   8   6       82.96       81.29      1.76 o 
   0   8   6      182.83      188.03      3.43 o 
   1   8   6        1.67        1.82      0.29 o 
   2   8   6        5.40        6.13      0.48 o 
   3   8   6        0.52        1.71      0.37 o 
   4   8   6       17.68       18.28      0.88 o 
   5   8   6       45.10       42.87      1.55 o 
   6   8   6        1.18        0.65      0.55 o 
   7   8   6       81.28       86.65      2.46 o 
  -9   9   6      112.15      103.54      3.69 o 
  -8   9   6        8.86        6.97      0.85 o 
  -7   9   6       20.61       20.09      3.42 o 
  -6   9   6        6.68        6.61      0.64 o 
  -5   9   6      101.57      110.59      2.36 o 
  -4   9   6       54.18       57.01      2.00 o 
  -3   9   6        0.04       -0.27      0.36 o 
  -2   9   6       35.56       36.57      2.51 o 
  -1   9   6       49.73       47.65      1.30 o 
   0   9   6        7.08        7.78      1.07 o 
   1   9   6      138.54      130.94      2.02 o 
   2   9   6      389.12      390.04      6.25 o 
   3   9   6       13.61       13.16      0.75 o 
   4   9   6       45.86       45.75      1.58 o 
   5   9   6        0.53        0.21      0.46 o 
   6   9   6       68.24       67.15      2.13 o 
  -9  10   6       39.41       40.87      2.16 o 
  -8  10   6      156.73      150.25      4.26 o 
  -7  10   6       22.06       23.97      1.18 o 
  -6  10   6       81.57       86.22      2.12 o 
  -5  10   6      180.95      188.49      3.45 o 
  -4  10   6       72.39       81.15      3.85 o 
  -3  10   6       94.82      102.61      2.76 o 
  -2  10   6       19.97       22.59      0.72 o 
  -1  10   6      117.92      113.21      2.39 o 
   0  10   6       97.79      101.02      3.14 o 
   1  10   6        4.37        3.65      0.53 o 
   2  10   6      150.40      151.34      2.71 o 
   3  10   6      178.42      172.84      4.50 o 
   4  10   6       36.42       37.42      1.50 o 
   5  10   6       15.33       14.83      1.08 o 
   6  10   6        0.09       -0.15      0.76 o 
  -8  11   6       25.57       27.12      1.56 o 
  -7  11   6       12.37       12.11      1.21 o 
  -6  11   6      118.93      125.92      2.64 o 
  -5  11   6        0.41        1.34      1.03 o 
  -3  11   6        0.04        0.98      0.83 o 
  -2  11   6       39.38       40.66      1.81 o 
  -1  11   6      323.79      312.24      4.01 o 
   0  11   6       45.31       41.45      1.32 o 
   1  11   6      150.86      143.02      2.83 o 
   2  11   6      136.78      141.50      2.96 o 
   3  11   6      144.36      137.35      3.00 o 
   4  11   6       80.69       84.72      2.38 o 
  -2  12   6        3.86        2.88      0.66 o 
  -1  12   6      253.08      250.16      4.23 o 
   0  12   6       11.04       12.82      0.86 o 
   1  12   6        1.47        1.16      0.52 o 
   2  12   6       10.80       10.57      0.91 o 
   3  12   6        0.06        0.16      0.53 o 
  -2  13   6       46.95       51.08      3.28 o 
  -1  13   6       43.84       47.48      1.59 o 
   0  13   6        7.29        6.70      0.71 o 
   1  13   6        2.37        4.12      0.68 o 
  -1 -13   7       66.73       67.68      3.58 o 
   0 -13   7       79.37       77.36      3.71 o 
   1 -13   7       27.90       27.28      2.24 o 
   2 -13   7       76.14       76.31      3.49 o 
   3 -13   7        5.23        4.23      1.12 o 
   4 -13   7       19.01       17.48      1.73 o 
   5 -13   7       74.93       74.90      3.23 o 
  -3 -12   7        3.39        1.34      1.13 o 
  -2 -12   7        9.73        8.27      1.50 o 
  -1 -12   7       23.84       25.47      2.22 o 
   0 -12   7       79.09       79.69      3.66 o 
   1 -12   7       33.71       36.55      1.79 o 
   2 -12   7       52.68       51.39      2.63 o 
   3 -12   7       11.63       13.15      1.54 o 
   4 -12   7       15.52       15.27      1.57 o 
   5 -12   7       81.58       76.63      3.25 o 
   6 -12   7       78.63       79.43      3.29 o 
  -5 -11   7       61.17       65.22      2.69 o 
  -4 -11   7       18.05       15.75      1.52 o 
  -3 -11   7        0.00        1.49      1.02 o 
  -2 -11   7       77.50       80.69      3.33 o 
  -1 -11   7      139.67      146.36      3.78 o 
   0 -11   7      227.00      237.33      5.02 o 
   1 -11   7       98.82       97.95      2.82 o 
   2 -11   7      167.73      170.36      4.73 o 
   3 -11   7       66.99       64.01      2.99 o 
   4 -11   7      124.03      125.09      4.31 o 
   5 -11   7        5.31        3.85      0.97 o 
   6 -11   7        5.12        3.45      0.76 o 
   7 -11   7      171.75      163.61      4.06 o 
  -6 -10   7       75.02       75.89      2.73 o 
  -5 -10   7      243.11      242.05      6.33 o 
  -4 -10   7       27.13       26.21      1.59 o 
  -3 -10   7       22.23       21.95      1.16 o 
  -2 -10   7       18.65       15.61      1.20 o 
  -1 -10   7       38.40       37.31      1.71 o 
   0 -10   7       13.00       11.06      0.99 o 
   1 -10   7       64.70       63.04      2.11 o 
   2 -10   7      158.85      159.52      4.74 o 
   3 -10   7      324.55      332.95      5.98 o 
   4 -10   7      223.78      228.82     11.93 o 
   5 -10   7       25.84       24.83      1.41 o 
   6 -10   7       20.53       19.22      1.31 o 
   7 -10   7       74.21       76.81      2.57 o 
   8 -10   7       14.25       15.17      1.58 o 
  -7  -9   7       10.06        9.20      1.33 o 
  -6  -9   7       54.12       54.33      2.43 o 
  -5  -9   7       16.23       16.31      0.90 o 
  -4  -9   7      105.33      102.73      2.51 o 
  -3  -9   7      103.51      102.85      2.37 o 
  -2  -9   7        0.92        2.40      0.50 o 
  -1  -9   7       24.24       25.34      3.49 o 
   0  -9   7       81.92       77.84      3.98 o 
   1  -9   7       28.58       26.39      1.31 o 
   2  -9   7        0.38        1.61      0.51 o 
   3  -9   7      220.25      233.46      4.48 o 
   4  -9   7      163.51      153.94      4.71 o 
   5  -9   7       44.73       46.82      2.35 o 
   6  -9   7      120.61      114.15      3.90 o 
   7  -9   7      234.78      233.19      4.15 o 
   8  -9   7      174.06      176.82      3.60 o 
   9  -9   7       26.51       25.56      1.41 o 
  -8  -8   7       43.28       42.73      2.04 o 
  -7  -8   7       71.17       69.66      2.54 o 
  -6  -8   7        0.14       -0.16      0.42 o 
  -5  -8   7       35.84       34.67      1.18 o 
  -4  -8   7       55.43       56.74      2.19 o 
  -3  -8   7       96.54       90.81      1.79 o 
  -2  -8   7      539.67      525.58      7.02 o 
  -1  -8   7        0.89        0.31      0.73 o 
   0  -8   7      109.54      105.26      2.65 o 
   1  -8   7        0.19        0.82      0.43 o 
   2  -8   7       11.76       10.51      1.63 o 
   3  -8   7       94.23       93.14      2.67 o 
   4  -8   7        7.43        5.95      0.98 o 
   5  -8   7        1.78        1.26      0.51 o 
   6  -8   7      136.09      127.10      4.18 o 
   7  -8   7        0.34        0.57      0.54 o 
   8  -8   7      149.50      150.48      3.19 o 
   9  -8   7       77.15       76.19      3.03 o 
  10  -8   7        4.47        3.59      1.11 o 
  -8  -7   7       80.80       86.17      2.91 o 
  -7  -7   7       53.55       54.20      2.28 o 
  -6  -7   7       30.99       32.55      1.32 o 
  -5  -7   7        4.40        3.31      0.49 o 
  -4  -7   7        4.49        5.24      0.50 o 
  -3  -7   7        6.32        5.80      0.49 o 
  -2  -7   7        1.93        1.18      0.31 o 
  -1  -7   7      374.14      361.36      4.95 o 
   0  -7   7        0.31        0.90      0.40 o 
   1  -7   7       30.89       34.49      1.94 o 
   2  -7   7        0.36        0.41      0.46 o 
   3  -7   7      264.12      259.66      5.17 o 
   4  -7   7        0.76        1.73      1.09 o 
   5  -7   7        7.38        7.01      0.74 o 
   6  -7   7      240.18      229.04      4.51 o 
   7  -7   7      201.86      204.04      4.33 o 
   8  -7   7        4.07        4.16      0.78 o 
   9  -7   7       41.49       41.31      1.73 o 
  10  -7   7        3.42        3.45      1.07 o 
  -9  -6   7       17.84       17.55      1.35 o 
  -8  -6   7      141.05      142.44      5.17 o 
  -7  -6   7        1.00        1.06      0.60 o 
  -6  -6   7      413.33      425.27      6.13 o 
  -5  -6   7      137.22      138.91      2.66 o 
  -4  -6   7        6.06        7.42      1.23 o 
  -3  -6   7        0.10        0.69      0.29 o 
  -2  -6   7      440.15      381.49      4.79 o 
  -1  -6   7      180.33      199.64      2.48 o 
   0  -6   7      520.10      488.67      8.66 o 
   1  -6   7     1168.38     1166.64     18.05 o 
   2  -6   7      780.05      761.43      9.09 o 
   3  -6   7      214.19      224.13      3.31 o 
   4  -6   7        8.50        8.87      0.65 o 
   5  -6   7       81.73       75.01      2.11 o 
   6  -6   7        7.41        9.88      1.47 o 
   7  -6   7       10.93       11.86      0.96 o 
   8  -6   7       12.28       12.27      0.84 o 
   9  -6   7       84.06       79.71      1.89 o 
  10  -6   7       32.28       33.54      1.72 o 
  -9  -5   7        7.30        6.49      0.78 o 
  -8  -5   7       85.48       85.94      1.74 o 
  -7  -5   7      128.63      131.00      2.20 o 
  -6  -5   7       91.92       88.52      1.48 o 
  -5  -5   7       76.63       77.47      1.49 o 
  -4  -5   7      299.45      286.83      3.08 o 
  -3  -5   7      400.82      399.30      3.92 o 
  -2  -5   7        0.44        0.41      0.33 o 
  -1  -5   7      230.99      218.42      2.58 o 
   0  -5   7       88.90       85.18      1.42 o 
   1  -5   7        8.84       10.54      0.80 o 
   2  -5   7     1412.20     1403.81     13.88 o 
   3  -5   7      290.79      318.15      4.56 o 
   4  -5   7       45.18       41.51      1.12 o 
   5  -5   7       19.77       15.96      0.77 o 
   6  -5   7      124.64      125.62      3.26 o 
   7  -5   7      141.10      138.73      2.66 o 
   8  -5   7        0.01        0.39      0.37 o 
   9  -5   7      218.39      221.61      3.96 o 
  10  -5   7      112.04      116.19      6.42 o 
 -10  -4   7        2.43        2.36      1.68 o 
  -9  -4   7      284.86      286.78      4.18 o 
  -8  -4   7       12.32       15.04      0.93 o 
  -7  -4   7        1.17        1.52      0.46 o 
  -6  -4   7      209.02      210.39      2.98 o 
  -5  -4   7        0.18        0.00      0.31 o 
  -4  -4   7      188.16      172.82      1.98 o 
  -3  -4   7        0.08        0.82      0.17 o 
  -2  -4   7       35.41       28.92      0.51 o 
  -1  -4   7       18.10       12.33      0.30 o 
   0  -4   7      624.90      695.44      5.37 o 
   1  -4   7      517.80      507.43      4.45 o 
   2  -4   7     1087.10     1100.30      8.60 o 
   3  -4   7       34.91       33.90      0.74 o 
   4  -4   7      601.20      584.68      6.64 o 
   5  -4   7      594.33      582.16      7.40 o 
   6  -4   7       20.26       19.81      0.89 o 
   7  -4   7       19.55       20.89      0.97 o 
   8  -4   7       19.37       21.27      1.14 o 
   9  -4   7       18.40       17.84      1.38 o 
  10  -4   7        3.58        2.00      0.88 o 
  11  -4   7       97.27       95.56      4.39 o 
 -10  -3   7      100.47      105.24      3.39 o 
  -9  -3   7      140.53      152.08      2.94 o 
  -8  -3   7        1.27        1.16      0.42 o 
  -7  -3   7       13.49       14.71      0.73 o 
  -6  -3   7      134.32      136.15      2.15 o 
  -5  -3   7      103.72       96.33      1.46 o 
  -4  -3   7     1534.25     1555.27     12.26 o 
  -3  -3   7     1000.97     1010.29      7.21 o 
  -2  -3   7        3.93        4.04      0.21 o 
  -1  -3   7        1.98        8.74      0.25 o 
   0  -3   7      361.02      424.50      3.32 o 
   1  -3   7       14.78        9.36      0.26 o 
   2  -3   7      341.11      330.02      2.77 o 
   3  -3   7      694.30      707.74      5.50 o 
   4  -3   7      239.61      242.46      2.58 o 
   5  -3   7       14.07       11.40      0.45 o 
   6  -3   7      130.59      134.77      2.26 o 
   7  -3   7       91.09       88.81      1.70 o 
   8  -3   7        0.58        0.08      0.51 o 
   9  -3   7       35.86       35.73      1.82 o 
  10  -3   7       37.60       39.43      1.98 o 
  11  -3   7       51.12       46.55      3.02 o 
 -10  -2   7       23.56       24.70      1.67 o 
  -9  -2   7      190.68      177.54      4.39 o 
  -8  -2   7      163.44      168.52      3.24 o 
  -7  -2   7       88.20       92.70      1.73 o 
  -6  -2   7       34.33       34.01      0.83 o 
  -5  -2   7      486.49      487.40      4.06 o 
  -4  -2   7     1412.07     1436.12      9.84 o 
  -3  -2   7       10.24       16.45      0.39 o 
  -2  -2   7       34.12       29.65      0.52 o 
  -1  -2   7       26.08       32.03      0.79 o 
   0  -2   7      141.44      144.52      1.87 o 
   1  -2   7       53.65       92.38      0.97 o 
   2  -2   7      669.72      694.21      5.62 o 
   3  -2   7        2.10        4.89      0.26 o 
   4  -2   7     1587.67     1706.16     12.67 o 
   5  -2   7      220.07      197.26      2.45 o 
   6  -2   7       10.66       12.37      0.84 o 
   7  -2   7      237.16      237.26      3.67 o 
   8  -2   7       88.20       88.87      2.69 o 
   9  -2   7       23.51       24.36      2.40 o 
  10  -2   7        8.15        5.36      0.95 o 
  11  -2   7       17.01       16.92      1.97 o 
 -11  -1   7       65.37       63.00      2.66 o 
 -10  -1   7      134.85      131.99      3.82 o 
  -9  -1   7        1.41        1.24      1.17 o 
  -8  -1   7      286.67      300.27      4.27 o 
  -7  -1   7      973.32      999.68     12.23 o 
  -6  -1   7       37.11       38.73      0.70 o 
  -5  -1   7      474.81      480.64      3.74 o 
  -4  -1   7      591.11      560.24      4.43 o 
  -3  -1   7     2290.59     2365.39     16.11 o 
  -2  -1   7      218.88      260.69      2.14 o 
  -1  -1   7      653.62      639.35      4.45 o 
   0  -1   7        3.69        8.63      0.26 o 
   1  -1   7      677.78      742.08      5.51 o 
   2  -1   7      436.10      395.41      3.02 o 
   3  -1   7       28.61       39.79      0.77 o 
   4  -1   7       43.42       51.32      0.70 o 
   5  -1   7       32.26       39.06      0.83 o 
   6  -1   7       91.10       97.01      1.94 o 
   7  -1   7       81.38       75.26      1.74 o 
   8  -1   7       40.56       42.04      1.32 o 
   9  -1   7       74.24       69.86      2.51 o 
  10  -1   7       12.53       10.76      1.60 o 
  11  -1   7        0.60        2.32      1.22 o 
 -11   0   7       78.90       78.10      2.97 o 
 -10   0   7       23.74       23.95      1.66 o 
  -9   0   7       34.18       33.11      1.50 o 
  -8   0   7      133.25      134.61      2.21 o 
  -7   0   7        5.74        9.45      0.54 o 
  -6   0   7     1339.04     1273.69     10.94 o 
  -5   0   7      714.49      719.68      5.66 o 
  -4   0   7      139.67      118.94      1.20 o 
  -3   0   7      339.76      394.62      3.29 o 
  -2   0   7      221.68      216.50      1.76 o 
  -1   0   7        0.62        0.34      0.19 o 
   0   0   7      132.00      132.79      1.07 o 
   1   0   7     2378.59     2381.94     15.71 o 
   2   0   7        0.55        3.36      0.79 o 
   3   0   7      266.36      248.82      1.98 o 
   4   0   7        6.68        4.69      0.37 o 
   5   0   7      316.52      325.93      3.26 o 
   6   0   7       30.53       27.57      1.54 o 
   7   0   7      412.96      409.94      5.86 o 
   8   0   7      278.28      273.88      4.38 o 
   9   0   7      275.23      274.50      4.49 o 
  10   0   7      164.55      162.55      5.57 o 
 -11   1   7        8.70        8.80      1.21 o 
 -10   1   7      342.93      343.38      6.99 o 
  -9   1   7        6.58        4.88      0.56 o 
  -8   1   7       15.82       14.42      0.71 o 
  -7   1   7      668.85      628.71      5.92 o 
  -6   1   7       19.61       31.23      0.77 o 
  -5   1   7      107.18      101.83      1.35 o 
  -4   1   7     2069.14     2070.53     15.45 o 
  -3   1   7      129.95      129.83      1.33 o 
  -2   1   7      225.64      290.17      2.56 o 
  -1   1   7       12.55       12.63      0.35 o 
   0   1   7      342.68      304.51      2.45 o 
   1   1   7       70.21       86.66      1.08 o 
   2   1   7      713.39      751.33      5.09 o 
   3   1   7      789.41      792.41      5.96 o 
   4   1   7      329.63      304.92      2.77 o 
   5   1   7        3.98        5.94      0.34 o 
   6   1   7      206.77      198.35      2.59 o 
   7   1   7       88.03       78.25      1.85 o 
   8   1   7       75.48       77.77      2.17 o 
   9   1   7      325.62      338.03      5.31 o 
  10   1   7        5.92        5.99      0.80 o 
 -11   2   7       80.75       83.33      3.03 o 
 -10   2   7       63.25       70.62      2.11 o 
  -9   2   7       78.53       81.63      1.71 o 
  -8   2   7       80.77       72.43      1.69 o 
  -7   2   7        2.23        1.32      0.34 o 
  -6   2   7       12.87       27.65      0.89 o 
  -5   2   7     1531.25     1499.25     12.96 o 
  -4   2   7      149.66      156.71      1.88 o 
  -3   2   7      664.25      678.36      5.53 o 
  -2   2   7     4568.20     4826.94     50.58 o 
  -1   2   7       32.79       43.69      0.70 o 
   0   2   7        2.32        0.45      0.11 o 
   1   2   7       51.75       38.59      0.61 o 
   2   2   7       77.77      119.69      1.47 o 
   3   2   7        1.34        0.11      0.14 o 
   4   2   7        1.72        2.47      0.45 o 
   5   2   7      292.07      277.84      2.57 o 
   6   2   7       14.20       11.65      0.56 o 
   7   2   7       29.19       27.30      0.92 o 
   8   2   7       43.10       42.69      1.38 o 
   9   2   7        6.55        6.73      1.40 o 
  10   2   7        7.94        6.08      1.15 o 
 -11   3   7       77.59       79.65      3.90 o 
 -10   3   7        1.05        0.97      0.51 o 
  -9   3   7       22.33       21.49      1.03 o 
  -8   3   7        6.03        5.71      0.55 o 
  -7   3   7       60.25       61.61      1.44 o 
  -6   3   7        1.91       -0.26      0.30 o 
  -5   3   7      152.41      128.88      2.26 o 
  -4   3   7      364.21      336.73      3.38 o 
  -3   3   7      135.55      159.74      1.54 o 
  -2   3   7      378.71      392.99      3.42 o 
  -1   3   7       40.12       70.79      0.93 o 
   0   3   7       57.84       59.40      0.82 o 
   1   3   7        8.98        5.27      0.38 o 
   2   3   7       27.61       45.70      0.78 o 
   3   3   7     2704.06     2817.60     22.34 o 
   4   3   7        1.49        3.12      0.37 o 
   5   3   7        7.42        9.30      0.69 o 
   6   3   7      195.04      197.90      2.42 o 
   7   3   7       38.56       38.67      1.23 o 
   8   3   7       39.24       40.91      1.92 o 
   9   3   7        0.03       -0.15      0.66 o 
  10   3   7       64.15       62.20      3.06 o 
 -11   4   7        2.38        1.01      0.94 o 
 -10   4   7       10.56       11.14      1.16 o 
  -9   4   7       89.26       87.29      2.24 o 
  -8   4   7       27.40       24.09      0.96 o 
  -7   4   7        3.16        3.94      0.45 o 
  -6   4   7        0.94        1.41      0.31 o 
  -5   4   7        5.33        7.21      0.62 o 
  -4   4   7       18.62       21.87      0.58 o 
  -3   4   7      238.00      234.94      2.50 o 
  -2   4   7     1294.12     1269.37      9.55 o 
  -1   4   7      161.49      159.14      1.55 o 
   0   4   7      148.49      141.19      1.49 o 
   1   4   7       64.45       64.29      1.02 o 
   2   4   7       31.22       34.43      0.77 o 
   3   4   7     1957.84     2093.51     16.80 o 
   4   4   7      159.01      171.73      2.08 o 
   5   4   7      110.59      117.00      1.68 o 
   6   4   7       45.54       46.16      1.04 o 
   7   4   7       79.74       76.67      1.81 o 
   8   4   7       41.39       37.63      1.71 o 
   9   4   7        0.57        0.35      0.59 o 
 -11   5   7        0.15       -0.37      0.80 o 
 -10   5   7        3.68        3.28      0.80 o 
  -9   5   7       17.56       15.81      1.22 o 
  -8   5   7      310.54      296.63      4.12 o 
  -7   5   7      186.34      184.86      2.81 o 
  -6   5   7        0.89        1.91      0.32 o 
  -5   5   7       31.14       26.38      0.69 o 
  -4   5   7       67.85       64.27      0.98 o 
  -3   5   7       39.93       42.05      0.89 o 
  -2   5   7       28.31       32.80      0.53 o 
  -1   5   7     1358.29     1337.14      9.32 o 
   0   5   7      385.22      357.13      3.16 o 
   1   5   7      461.34      435.66      5.11 o 
   2   5   7      338.60      333.01      4.61 o 
   3   5   7       34.57       43.95      1.00 o 
   4   5   7      274.94      289.87      3.44 o 
   5   5   7       66.83       64.89      1.22 o 
   6   5   7      254.71      257.50      3.31 o 
   7   5   7       27.47       29.01      1.11 o 
   8   5   7       24.71       25.34      1.64 o 
   9   5   7       67.30       65.33      4.45 o 
 -10   6   7       10.97       10.12      1.13 o 
  -9   6   7        3.79        3.39      0.75 o 
  -8   6   7        0.01        0.10      0.37 o 
  -7   6   7      122.93      117.78      2.05 o 
  -6   6   7      717.35      711.90      7.91 o 
  -5   6   7       13.00       13.47      0.48 o 
  -4   6   7      128.46      121.38      1.84 o 
  -3   6   7       56.51       65.42      1.12 o 
  -2   6   7       51.95       56.58      0.87 o 
  -1   6   7      115.48      116.22      1.60 o 
   0   6   7      120.50      126.97      1.63 o 
   1   6   7     1651.77     1578.20     18.35 o 
   2   6   7       28.59       23.02      0.85 o 
   3   6   7      126.46      116.00      2.15 o 
   4   6   7      120.49      119.21      1.92 o 
   5   6   7        8.86       10.22      0.69 o 
   6   6   7        0.85        1.22      0.43 o 
   7   6   7       39.78       39.66      2.30 o 
   8   6   7      131.48      132.38      3.62 o 
 -10   7   7       87.54       85.11      3.60 o 
  -9   7   7        1.67        1.14      0.61 o 
  -8   7   7       35.93       36.32      1.75 o 
  -7   7   7      105.17       99.69      2.19 o 
  -6   7   7       45.67       48.04      1.36 o 
  -5   7   7      209.68      213.13      2.88 o 
  -4   7   7      406.51      412.31      5.30 o 
  -3   7   7      200.21      207.06      2.99 o 
  -2   7   7       33.08       32.64      0.94 o 
  -1   7   7        0.04        0.53      0.25 o 
   0   7   7      154.56      169.30      2.20 o 
   1   7   7        0.36        0.59      0.28 o 
   2   7   7      505.83      500.16      5.81 o 
   3   7   7      623.62      608.97      7.00 o 
   4   7   7        0.58        1.57      0.40 o 
   5   7   7       20.70       21.34      0.97 o 
   6   7   7        0.83        1.07      0.50 o 
   7   7   7        2.39        2.86      0.55 o 
   8   7   7       12.34       10.26      1.16 o 
 -10   8   7       43.10       43.62      2.54 o 
  -9   8   7       92.07       85.83      2.74 o 
  -8   8   7      100.64       97.70      2.79 o 
  -7   8   7        0.47        0.37      0.46 o 
  -6   8   7       66.88       67.78      1.66 o 
  -5   8   7       53.21       54.82      1.21 o 
  -4   8   7       33.63       35.00      0.82 o 
  -3   8   7      580.39      593.82      6.49 o 
  -2   8   7      277.35      276.29      4.47 o 
  -1   8   7       26.30       28.74      1.73 o 
   0   8   7        5.65        6.03      0.84 o 
   1   8   7       10.89       10.39      0.74 o 
   2   8   7      174.08      173.16      2.64 o 
   3   8   7        4.14        4.21      0.85 o 
   4   8   7      574.99      592.40      9.15 o 
   5   8   7      306.03      308.03      6.18 o 
   6   8   7        9.62       11.32      0.96 o 
   7   8   7        1.33        1.36      0.64 o 
  -9   9   7        1.22        0.55      0.77 o 
  -8   9   7      273.71      279.65      5.59 o 
  -7   9   7       80.57       82.80      5.95 o 
  -6   9   7        2.52        2.03      0.49 o 
  -5   9   7       26.43       24.64      1.14 o 
  -4   9   7       23.55       24.28      0.75 o 
  -3   9   7       69.03       72.22      1.30 o 
  -2   9   7       41.22       40.82      1.02 o 
  -1   9   7      205.53      198.31      3.05 o 
   0   9   7       35.32       35.83      2.49 o 
   1   9   7        3.05        2.33      0.45 o 
   2   9   7        0.30        0.82      0.34 o 
   3   9   7       30.72       31.50      1.09 o 
   4   9   7       20.23       20.35      1.16 o 
   5   9   7       29.19       31.59      1.41 o 
   6   9   7       17.32       17.60      1.54 o 
  -8  10   7      158.34      152.25      4.35 o 
  -7  10   7       37.98       39.52      1.64 o 
  -6  10   7       56.13       56.88      1.69 o 
  -5  10   7       27.53       26.37      0.96 o 
  -4  10   7        0.27       -0.16      0.84 o 
  -3  10   7       56.47       55.92      2.03 o 
  -2  10   7       61.33       61.29      1.33 o 
  -1  10   7        6.18        4.44      0.46 o 
   0  10   7       31.47       32.56      1.13 o 
   1  10   7       16.34       15.62      0.88 o 
   2  10   7        8.13        8.49      0.73 o 
   3  10   7        1.25        1.88      0.55 o 
   4  10   7       93.27       96.96      2.48 o 
   5  10   7       32.91       34.08      1.56 o 
  -7  11   7      115.93      125.99      3.37 o 
  -6  11   7        5.56        4.38      2.04 o 
  -5  11   7        2.22        1.93      1.20 o 
  -3  11   7        0.33        1.20      0.65 o 
  -2  11   7       57.46       57.63      1.30 o 
  -1  11   7       33.03       34.40      1.02 o 
   0  11   7       61.40       64.57      1.85 o 
   1  11   7        0.07        0.25      0.51 o 
   2  11   7      112.31      112.03      2.58 o 
   3  11   7        0.22        0.84      0.54 o 
   4  11   7        9.87        7.06      0.87 o 
  -2  12   7        7.01        7.37      0.84 o 
  -1  12   7        8.62        8.44      0.62 o 
   0  12   7      186.32      181.13      2.92 o 
   1  12   7       55.47       56.54      1.75 o 
   2  12   7        0.91        0.45      0.52 o 
  -2  13   7       52.82       56.65      3.45 o 
  -1  13   7        0.02        0.26      0.40 o 
   0  13   7        0.00        0.37      0.48 o 
  -1 -13   8        0.48       -1.13      0.82 o 
   0 -13   8       19.83       23.67      2.25 o 
   1 -13   8       57.72       61.14      3.30 o 
   2 -13   8      135.12      140.49      5.13 o 
   3 -13   8        7.14        5.67      1.26 o 
   4 -13   8       41.77       44.92      2.66 o 
  -3 -12   8       14.78       15.06      2.02 o 
  -2 -12   8       19.04       19.33      2.12 o 
  -1 -12   8      117.83      131.62      5.15 o 
   0 -12   8       12.06       11.69      1.60 o 
   1 -12   8       57.73       60.88      2.32 o 
   2 -12   8       81.66       91.55      2.83 o 
   3 -12   8       86.79       86.48      3.74 o 
   4 -12   8        0.97        1.88      0.95 o 
   5 -12   8        6.83        4.50      1.11 o 
   6 -12   8       99.09       99.46      3.87 o 
  -4 -11   8      174.61      174.24      6.56 o 
  -3 -11   8       26.76       28.75      2.48 o 
  -2 -11   8       71.21       66.45      3.54 o 
  -1 -11   8       17.56       16.22      1.61 o 
   0 -11   8       83.62       78.04      2.62 o 
   1 -11   8      134.08      136.84      3.52 o 
   2 -11   8       57.21       54.38      2.06 o 
   3 -11   8       41.69       42.31      2.53 o 
   4 -11   8       11.55       10.03      1.39 o 
   5 -11   8        1.77        2.25      0.91 o 
   6 -11   8       15.76       17.05      1.84 o 
   7 -11   8       46.64       45.32      2.53 o 
  -6 -10   8       29.62       29.96      1.89 o 
  -5 -10   8      243.06      247.12      5.40 o 
  -4 -10   8       88.01       87.02      2.91 o 
  -3 -10   8       15.37       14.48      1.27 o 
  -2 -10   8       27.81       28.15      2.26 o 
  -1 -10   8        1.23        1.64      1.09 o 
   0 -10   8      643.14      654.09     10.58 o 
   1 -10   8       67.28       67.08      2.45 o 
   2 -10   8      262.23      248.90      4.95 o 
   3 -10   8       57.53       63.53      2.10 o 
   4 -10   8      176.94      188.88      5.68 o 
   5 -10   8        0.16        0.21      0.75 o 
   6 -10   8      263.03      270.56      5.61 o 
   7 -10   8        1.29        2.27      0.77 o 
   8 -10   8       52.73       53.10      2.81 o 
  -7  -9   8       24.05       24.35      1.62 o 
  -6  -9   8        0.58        0.28      0.77 o 
  -5  -9   8       29.97       29.98      1.35 o 
  -4  -9   8       40.63       43.88      1.35 o 
  -3  -9   8       32.47       33.60      2.63 o 
  -2  -9   8        0.75        1.71      0.59 o 
  -1  -9   8       76.64       79.83      2.47 o 
   0  -9   8      631.31      645.26     11.00 o 
   1  -9   8      289.67      264.72      5.08 o 
   2  -9   8        8.26        7.95      0.94 o 
   3  -9   8        0.35        0.09      0.43 o 
   4  -9   8        2.65        1.36      0.83 o 
   5  -9   8        5.08        5.17      1.02 o 
   6  -9   8       19.54       22.68      1.77 o 
   7  -9   8      217.46      208.32      4.70 o 
   8  -9   8      200.64      201.27      5.46 o 
   9  -9   8       64.36       68.37      4.02 o 
  -7  -8   8       19.61       20.11      1.42 o 
  -6  -8   8       19.68       19.04      1.11 o 
  -5  -8   8      236.41      230.15      4.02 o 
  -4  -8   8        3.94        3.59      0.50 o 
  -3  -8   8      282.06      270.32      3.73 o 
  -2  -8   8        7.11        6.37      0.80 o 
  -1  -8   8        0.04        0.23      0.42 o 
   0  -8   8       71.54       64.73      2.03 o 
   1  -8   8        8.10        5.61      0.68 o 
   2  -8   8      421.43      379.36      6.45 o 
   3  -8   8      309.73      327.98      5.72 o 
   4  -8   8       71.83       78.35      3.14 o 
   5  -8   8      356.83      363.95     12.27 o 
   6  -8   8      133.17      135.80      3.31 o 
   7  -8   8        0.77        1.11      0.59 o 
   8  -8   8      110.45      116.66      3.29 o 
   9  -8   8        3.04        3.87      0.78 o 
  -8  -7   8        0.05       -0.51      0.61 o 
  -7  -7   8       61.39       64.47      2.36 o 
  -6  -7   8      303.34      304.88      4.91 o 
  -5  -7   8       32.81       29.85      1.46 o 
  -4  -7   8       86.63       92.82      1.86 o 
  -3  -7   8      329.56      290.18      3.83 o 
  -2  -7   8       24.85       18.21      0.75 o 
  -1  -7   8       40.92       45.82      1.10 o 
   0  -7   8        3.14        8.08      0.76 o 
   1  -7   8      219.24      207.13      5.75 o 
   2  -7   8      467.22      436.04      7.52 o 
   3  -7   8        8.26        8.49      0.71 o 
   4  -7   8      734.80      734.81     11.18 o 
   5  -7   8       59.83       58.07      1.93 o 
   6  -7   8        4.31        3.69      0.68 o 
   7  -7   8        1.76        1.25      0.59 o 
   8  -7   8       11.97       12.45      1.10 o 
   9  -7   8      204.69      202.17      3.78 o 
  10  -7   8      241.31      248.88      7.29 o 
  -9  -6   8       12.44       14.49      2.06 o 
  -8  -6   8      130.61      128.43      3.48 o 
  -7  -6   8        4.66        4.01      0.76 o 
  -6  -6   8       38.57       37.41      1.35 o 
  -5  -6   8        3.77        4.21      0.54 o 
  -4  -6   8      157.95      156.17      3.71 o 
  -3  -6   8       30.01       40.60      1.08 o 
  -2  -6   8        0.25        1.72      0.31 o 
  -1  -6   8      326.96      308.56      3.52 o 
   0  -6   8        0.55        0.47      0.27 o 
   1  -6   8      352.43      311.44      4.31 o 
   2  -6   8      744.10      716.75      7.60 o 
   3  -6   8      113.03      111.96      2.09 o 
   4  -6   8      329.20      336.67      4.66 o 
   5  -6   8      853.61      870.61     13.02 o 
   6  -6   8       69.57       59.52      2.00 o 
   7  -6   8        0.28       -0.34      0.45 o 
   8  -6   8       22.70       21.95      1.59 o 
   9  -6   8       46.00       45.07      2.11 o 
  10  -6   8       71.39       71.69      3.67 o 
  -9  -5   8      195.27      198.09      3.75 o 
  -8  -5   8       47.18       45.83      1.15 o 
  -7  -5   8      122.99      129.36      2.21 o 
  -6  -5   8      216.04      216.70      2.74 o 
  -5  -5   8       23.24       20.46      0.77 o 
  -4  -5   8       59.09       49.85      1.03 o 
  -3  -5   8       52.89       57.10      1.01 o 
  -2  -5   8      530.39      480.53      4.55 o 
  -1  -5   8       44.36       51.56      1.62 o 
   0  -5   8      315.22      289.97      3.03 o 
   1  -5   8       18.71       15.13      0.57 o 
   2  -5   8     1112.88     1094.47     11.05 o 
   3  -5   8     1954.66     1947.23     22.21 o 
   4  -5   8      296.50      282.32      5.30 o 
   5  -5   8      584.17      592.81      9.35 o 
   6  -5   8       63.69       60.47      1.58 o 
   7  -5   8      125.70      131.14      2.61 o 
   8  -5   8      211.65      204.54      3.11 o 
   9  -5   8       48.92       48.53      2.18 o 
  10  -5   8       15.89       14.90      1.89 o 
 -10  -4   8       17.54       15.79      2.24 o 
  -9  -4   8        0.05        0.10      0.42 o 
  -8  -4   8      120.66      123.38      2.28 o 
  -7  -4   8      322.88      331.68      4.40 o 
  -6  -4   8        0.01        0.17      0.30 o 
  -5  -4   8      115.21      109.52      1.87 o 
  -4  -4   8      408.08      391.10      4.14 o 
  -3  -4   8        5.81        3.18      0.32 o 
  -2  -4   8       27.11       22.28      0.51 o 
  -1  -4   8      361.87      409.22      3.25 o 
   0  -4   8      113.47      103.55      1.01 o 
   1  -4   8       71.09       77.58      0.96 o 
   2  -4   8      815.88      830.37      7.17 o 
   3  -4   8        9.46        8.90      0.53 o 
   4  -4   8        5.15        5.60      0.76 o 
   5  -4   8       23.95       25.40      0.97 o 
   6  -4   8        0.92        0.59      0.83 o 
   7  -4   8      571.27      535.92      7.26 o 
   8  -4   8      279.49      273.62      5.68 o 
   9  -4   8      215.02      211.39      4.94 o 
  10  -4   8        0.01        0.38      0.69 o 
 -10  -3   8        7.30        7.26      1.10 o 
  -9  -3   8        0.03        0.77      0.58 o 
  -8  -3   8        9.52       12.22      0.94 o 
  -7  -3   8      211.25      214.47      3.14 o 
  -6  -3   8      136.69      140.19      2.01 o 
  -5  -3   8      421.76      428.54      4.27 o 
  -4  -3   8       10.96       13.77      0.50 o 
  -3  -3   8      292.95      289.65      2.50 o 
  -2  -3   8      140.72      163.56      1.47 o 
  -1  -3   8      168.07      192.01      1.64 o 
   0  -3   8       90.87       80.72      0.92 o 
   1  -3   8       83.84       91.17      0.97 o 
   2  -3   8      283.89      283.03      2.32 o 
   3  -3   8       98.56      106.74      1.26 o 
   4  -3   8       34.69       34.75      0.78 o 
   5  -3   8       16.33       11.40      0.51 o 
   6  -3   8        0.28        0.51      0.29 o 
   7  -3   8      216.49      203.61      4.41 o 
   8  -3   8      203.54      199.26      6.92 o 
   9  -3   8        4.22        4.02      1.30 o 
  10  -3   8       72.49       72.66      3.60 o 
 -10  -2   8       32.94       31.43      1.92 o 
  -9  -2   8        0.01       -0.80      0.61 o 
  -8  -2   8       54.28       50.93      1.69 o 
  -7  -2   8       16.81       19.45      0.79 o 
  -6  -2   8       27.61       29.21      0.75 o 
  -5  -2   8       17.68       19.51      0.55 o 
  -4  -2   8      745.26      744.31      6.29 o 
  -3  -2   8        0.31        0.42      0.16 o 
  -2  -2   8      451.32      484.86      3.72 o 
  -1  -2   8      216.14      216.76      1.80 o 
   0  -2   8      102.39      142.60      1.31 o 
   1  -2   8      210.84      228.00      1.86 o 
   2  -2   8      965.60      991.68      9.24 o 
   3  -2   8      348.50      355.35      3.16 o 
   4  -2   8       19.48       20.45      0.81 o 
   5  -2   8       14.49        9.80      0.61 o 
   6  -2   8       71.97       55.24      1.38 o 
   7  -2   8        8.50        7.89      0.61 o 
   8  -2   8       17.81       17.14      1.60 o 
   9  -2   8      410.06      409.23      7.86 o 
  10  -2   8       15.50       15.81      1.81 o 
 -10  -1   8       58.12       59.49      2.50 o 
  -9  -1   8       19.96       20.34      1.50 o 
  -8  -1   8       71.30       71.11      1.75 o 
  -7  -1   8      269.83      270.37      3.88 o 
  -6  -1   8       29.42       27.58      0.80 o 
  -5  -1   8      511.21      513.23      4.59 o 
  -4  -1   8       53.15       50.45      0.85 o 
  -3  -1   8     1311.30     1263.87      9.25 o 
  -2  -1   8      515.75      574.40      4.27 o 
  -1  -1   8       30.75       52.68      0.71 o 
   0  -1   8       11.55       13.12      0.36 o 
   1  -1   8       61.38       77.37      0.91 o 
   2  -1   8        3.73        2.54      0.23 o 
   3  -1   8      688.52      676.94      5.39 o 
   4  -1   8      381.32      410.78      4.14 o 
   5  -1   8        6.02        6.36      0.53 o 
   6  -1   8       24.34       29.79      1.03 o 
   7  -1   8        0.16        0.35      0.34 o 
   8  -1   8       49.77       48.39      1.45 o 
   9  -1   8       28.94       31.26      1.77 o 
  10  -1   8       54.14       58.28      3.16 o 
 -11   0   8      150.80      144.41      4.21 o 
 -10   0   8        5.04        3.33      0.93 o 
  -9   0   8      332.58      342.13      5.79 o 
  -8   0   8       91.43       95.33      1.83 o 
  -7   0   8       16.31       18.83      0.70 o 
  -6   0   8       18.04       24.02      0.72 o 
  -5   0   8        4.45        9.66      0.43 o 
  -4   0   8      409.75      379.57      3.42 o 
  -3   0   8       66.06       81.72      0.96 o 
  -2   0   8      186.78      139.71      1.53 o 
  -1   0   8      586.68      538.51      4.14 o 
   0   0   8        2.72        2.21      0.22 o 
   1   0   8      738.82      787.10      5.48 o 
   2   0   8      418.26      437.25      3.46 o 
   3   0   8      417.47      407.71      3.12 o 
   4   0   8        2.24        5.50      0.38 o 
   5   0   8       84.85       84.56      1.53 o 
   6   0   8      489.35      476.16      6.53 o 
   7   0   8       31.64       31.42      1.15 o 
   8   0   8      138.58      138.37      2.75 o 
   9   0   8      316.38      318.09      5.06 o 
  10   0   8        3.72        3.64      1.17 o 
 -11   1   8       65.22       67.34      2.79 o 
 -10   1   8       60.29       61.70      3.00 o 
  -9   1   8      256.75      255.71      3.96 o 
  -8   1   8       69.85       68.23      1.51 o 
  -7   1   8      117.71      113.26      1.91 o 
  -6   1   8      176.84      207.33      2.44 o 
  -5   1   8      184.05      192.88      2.48 o 
  -4   1   8        3.54        4.57      0.51 o 
  -3   1   8      350.78      358.56      3.65 o 
  -2   1   8      258.22      233.32      2.79 o 
  -1   1   8      426.72      466.78      3.65 o 
   0   1   8     1251.22     1200.48      8.02 o 
   1   1   8     1320.00     1405.93     12.59 o 
   2   1   8       90.17       90.24      0.97 o 
   3   1   8       38.67       32.92      0.63 o 
   4   1   8        3.33        6.97      0.33 o 
   5   1   8      142.70      143.21      1.59 o 
   6   1   8      105.39      101.91      1.71 o 
   7   1   8      274.53      279.85      4.41 o 
   8   1   8       45.55       43.97      1.45 o 
   9   1   8        1.05        1.64      0.57 o 
  10   1   8       96.01      103.48      2.72 o 
 -11   2   8       35.60       37.33      2.12 o 
 -10   2   8      366.19      373.96      6.43 o 
  -9   2   8      367.57      372.79      5.88 o 
  -8   2   8      341.30      344.55      5.00 o 
  -7   2   8      108.95      106.86      2.04 o 
  -6   2   8       32.24       21.83      0.73 o 
  -5   2   8     1286.05     1171.75     10.99 o 
  -4   2   8       16.13       12.85      0.49 o 
  -3   2   8      124.84      143.14      1.59 o 
  -2   2   8       44.36       57.06      0.88 o 
  -1   2   8      332.89      312.55      2.78 o 
   0   2   8     1375.17     1374.00     11.34 o 
   1   2   8      405.63      405.60      4.28 o 
   2   2   8      898.38      861.34      6.70 o 
   3   2   8      852.44      876.60      7.46 o 
   4   2   8       65.52       62.05      1.49 o 
   5   2   8       10.14       11.01      0.41 o 
   6   2   8      131.03      124.11      1.90 o 
   7   2   8        1.26        1.57      0.41 o 
   8   2   8      123.83      121.74      3.32 o 
   9   2   8      118.98      124.67      3.76 o 
  10   2   8       14.90       17.88      1.70 o 
 -11   3   8       13.11       10.88      1.67 o 
 -10   3   8        2.37        2.00      0.61 o 
  -9   3   8       45.46       43.52      1.60 o 
  -8   3   8      119.59      110.71      2.18 o 
  -7   3   8      146.89      137.15      2.50 o 
  -6   3   8      929.01      883.57      9.70 o 
  -5   3   8      274.73      218.32      2.66 o 
  -4   3   8       68.38       71.09      1.15 o 
  -3   3   8        0.73        1.54      0.22 o 
  -2   3   8       31.94       49.21      0.81 o 
  -1   3   8      171.89      207.68      1.95 o 
   0   3   8      160.03      132.78      1.49 o 
   1   3   8      476.18      477.55      4.63 o 
   2   3   8      222.69      204.20      2.76 o 
   3   3   8      179.61      196.08      2.19 o 
   4   3   8      784.13      746.51      6.34 o 
   5   3   8        0.24        0.36      0.24 o 
   6   3   8        9.46       10.01      0.52 o 
   7   3   8       37.69       39.06      1.39 o 
   8   3   8       43.60       42.50      1.53 o 
   9   3   8        0.60       -0.40      0.68 o 
 -11   4   8      186.62      180.36      6.28 o 
 -10   4   8       11.30        9.28      0.90 o 
  -9   4   8       24.49       23.11      1.21 o 
  -8   4   8       26.18       27.25      1.12 o 
  -7   4   8       37.07       35.22      1.08 o 
  -6   4   8        3.81        3.03      0.34 o 
  -5   4   8      256.64      282.91      3.23 o 
  -4   4   8      534.94      511.60      5.16 o 
  -3   4   8      100.89      106.52      1.44 o 
  -2   4   8       11.27        7.13      0.30 o 
  -1   4   8      381.91      432.16      3.56 o 
   0   4   8      194.37      209.85      2.24 o 
   1   4   8      436.65      407.25      4.08 o 
   2   4   8        4.79        4.06      0.33 o 
   3   4   8      144.96      129.60      2.11 o 
   4   4   8      515.12      541.57      5.12 o 
   5   4   8       60.65       61.83      1.26 o 
   6   4   8       32.75       35.67      1.25 o 
   7   4   8       19.06       18.32      0.93 o 
   8   4   8      113.57      114.07      3.15 o 
   9   4   8       41.67       36.75      2.39 o 
 -10   5   8       93.88       93.62      3.09 o 
  -9   5   8      134.89      134.35      2.94 o 
  -8   5   8        2.57        3.19      0.48 o 
  -7   5   8        0.01        0.72      0.31 o 
  -6   5   8      225.18      213.76      3.03 o 
  -5   5   8        0.24        0.58      0.29 o 
  -4   5   8      484.97      474.56      4.40 o 
  -3   5   8      205.31      185.46      2.04 o 
  -2   5   8      141.46      147.72      1.65 o 
  -1   5   8       98.80       91.47      1.47 o 
   0   5   8        6.03       11.48      0.47 o 
   1   5   8      172.51      157.87      2.57 o 
   2   5   8        0.63        2.96      1.23 o 
   3   5   8       15.62       15.71      0.64 o 
   4   5   8     1564.16     1561.24     14.43 o 
   5   5   8       13.60       12.99      0.66 o 
   6   5   8        0.94        1.37      0.34 o 
   7   5   8       26.68       28.51      1.12 o 
   8   5   8       21.81       20.47      1.38 o 
   9   5   8        4.72        4.27      0.96 o 
 -10   6   8        0.71        2.13      0.91 o 
  -9   6   8        3.20        5.04      0.97 o 
  -8   6   8       52.12       47.24      1.57 o 
  -7   6   8      341.61      359.83      4.63 o 
  -6   6   8       22.70       21.63      0.76 o 
  -5   6   8       17.20       17.44      0.77 o 
  -4   6   8      508.87      496.58      4.57 o 
  -3   6   8      468.57      457.76      5.14 o 
  -2   6   8      303.23      278.41      2.98 o 
  -1   6   8      318.70      326.56      3.40 o 
   0   6   8       64.82       65.59      1.23 o 
   1   6   8       47.83       44.61      1.86 o 
   2   6   8       88.32       77.29      1.72 o 
   3   6   8       85.28       84.40      1.98 o 
   4   6   8       84.11       88.68      1.65 o 
   5   6   8       32.34       31.37      1.32 o 
   6   6   8       15.59       16.48      0.98 o 
   7   6   8        3.17        3.15      0.56 o 
   8   6   8       46.79       49.74      2.15 o 
 -10   7   8       37.96       35.24      2.35 o 
  -9   7   8       61.56       61.82      2.33 o 
  -8   7   8       35.41       36.80      1.68 o 
  -7   7   8      364.67      375.09      5.57 o 
  -6   7   8      202.13      204.56      3.44 o 
  -5   7   8      106.14      107.41      1.85 o 
  -4   7   8       45.69       42.08      0.93 o 
  -3   7   8      488.76      493.04      5.00 o 
  -2   7   8      506.33      483.60      6.09 o 
  -1   7   8      293.96      285.69      3.98 o 
   0   7   8      301.39      279.48      3.45 o 
   1   7   8        0.82        1.10      0.31 o 
   2   7   8       13.61       15.50      0.80 o 
   3   7   8      122.17      123.11      2.19 o 
   4   7   8       48.51       51.63      1.40 o 
   5   7   8        9.39        8.67      0.71 o 
   6   7   8        2.02        2.06      0.59 o 
   7   7   8       49.68       49.06      1.80 o 
  -9   8   8       17.38       17.11      1.59 o 
  -8   8   8      131.85      129.11      3.36 o 
  -7   8   8       28.25       28.67      1.41 o 
  -6   8   8       18.72       19.11      1.76 o 
  -5   8   8       88.82       90.05      1.89 o 
  -4   8   8       48.31       48.14      1.13 o 
  -3   8   8      240.04      237.09      3.10 o 
  -2   8   8      570.35      560.08      6.99 o 
  -1   8   8      362.84      365.59      6.32 o 
   0   8   8       44.28       46.73      1.29 o 
   1   8   8        6.57        7.32      0.53 o 
   2   8   8      814.71      797.11      8.81 o 
   3   8   8       13.54       12.03      0.77 o 
   4   8   8        8.34        7.57      0.75 o 
   5   8   8       22.51       21.70      1.20 o 
   6   8   8       66.89       61.28      1.99 o 
   7   8   8        4.07        4.60      0.79 o 
  -9   9   8       16.01       18.51      1.65 o 
  -8   9   8        0.64        1.48      0.85 o 
  -7   9   8       52.07       56.47      1.94 o 
  -6   9   8      186.82      190.46      3.90 o 
  -5   9   8       77.62       78.45      2.13 o 
  -4   9   8        0.40        0.60      0.38 o 
  -3   9   8       69.78       72.94      1.38 o 
  -2   9   8      408.95      393.95      5.38 o 
  -1   9   8       20.38       19.93      0.88 o 
   0   9   8      187.43      179.30      3.00 o 
   1   9   8      114.45      114.92      2.35 o 
   2   9   8      247.35      249.56      3.52 o 
   3   9   8       65.55       67.34      1.88 o 
   4   9   8       13.71       11.59      1.86 o 
   5   9   8       15.89       16.87      1.12 o 
   6   9   8       46.31       40.46      1.69 o 
  -8  10   8       15.76       12.65      1.27 o 
  -7  10   8       17.36       16.65      1.38 o 
  -6  10   8       61.92       61.44      1.82 o 
  -5  10   8      153.88      161.48      3.61 o 
  -4  10   8       75.49       80.68      2.64 o 
  -3  10   8        7.66        7.15      0.74 o 
  -2  10   8      102.90      101.63      2.09 o 
  -1  10   8        0.93        0.70      0.35 o 
   0  10   8        8.48        7.04      0.55 o 
   1  10   8        0.20        0.72      0.42 o 
   2  10   8      148.13      153.94      4.94 o 
   3  10   8      166.34      157.89      3.21 o 
   4  10   8       46.33       46.57      1.71 o 
   5  10   8       19.60       19.54      1.23 o 
  -7  11   8        8.20        8.96      0.90 o 
  -6  11   8        0.09        0.09      0.35 o 
  -5  11   8       83.54       93.55      4.67 o 
  -3  11   8      203.60      215.83      5.94 o 
  -2  11   8       13.15       14.06      0.83 o 
  -1  11   8       14.42       15.22      0.72 o 
   0  11   8        2.39        2.97      0.54 o 
   1  11   8        1.00        0.64      0.48 o 
   2  11   8        0.06        0.22      0.46 o 
   3  11   8       62.84       68.20      2.06 o 
   4  11   8       71.03       66.55      2.13 o 
  -3  12   8        0.25       -1.00      0.75 o 
  -2  12   8       37.97       40.26      1.63 o 
  -1  12   8       29.50       29.80      1.01 o 
   0  12   8       58.52       57.36      1.51 o 
   1  12   8       41.64       42.38      1.53 o 
   2  12   8        7.10        5.98      0.82 o 
  -2  13   8        0.04        1.04      0.77 o 
   0 -13   9        0.42        1.31      1.03 o 
   1 -13   9      206.91      213.80      6.93 o 
   2 -13   9        0.78        1.42      1.09 o 
   3 -13   9        4.38        3.84      1.24 o 
  -2 -12   9       45.62       41.70      3.02 o 
  -1 -12   9       18.35       15.69      1.91 o 
   0 -12   9       98.18      102.66      4.46 o 
   1 -12   9      410.16      419.61     10.83 o 
   2 -12   9        1.24        2.68      0.77 o 
   3 -12   9       98.17       94.15      4.04 o 
   4 -12   9        0.01       -0.61      0.80 o 
   5 -12   9        4.72        3.84      1.07 o 
  -4 -11   9       60.60       59.12      3.76 o 
  -3 -11   9       10.73       11.63      1.82 o 
  -2 -11   9       27.15       26.24      2.37 o 
  -1 -11   9        3.00        4.13      0.87 o 
   0 -11   9       23.32       23.10      1.51 o 
   1 -11   9       18.20       20.06      1.35 o 
   2 -11   9      159.35      162.88      5.26 o 
   3 -11   9      141.27      135.64      4.86 o 
   4 -11   9       10.45        7.37      1.32 o 
   5 -11   9      123.68      115.68      4.30 o 
   6 -11   9        7.94        6.45      0.95 o 
   7 -11   9       40.56       37.87      2.44 o 
  -5 -10   9       51.61       56.03      2.27 o 
  -4 -10   9      170.82      170.04      3.47 o 
  -3 -10   9      176.60      174.28      4.40 o 
  -2 -10   9        6.26        6.24      1.27 o 
  -1 -10   9      227.75      233.68      6.34 o 
   0 -10   9       32.91       34.51      1.71 o 
   1 -10   9       90.82       91.32      3.78 o 
   2 -10   9       51.51       54.97      2.03 o 
   3 -10   9        3.61        3.68      1.06 o 
   4 -10   9      146.53      147.92      4.98 o 
   5 -10   9       99.49       92.87      3.72 o 
   6 -10   9       29.62       29.48      2.12 o 
   7 -10   9       22.16       20.47      1.47 o 
   8 -10   9        6.06        7.22      1.30 o 
  -6  -9   9       81.21       87.49      4.47 o 
  -5  -9   9        0.54       -0.07      0.85 o 
  -4  -9   9       22.74       22.41      1.03 o 
  -3  -9   9       74.62       80.74      1.81 o 
  -2  -9   9       51.04       50.49      2.02 o 
  -1  -9   9      130.43      130.79      3.37 o 
   0  -9   9       21.48       20.61      1.92 o 
   1  -9   9        6.92        5.51      0.77 o 
   2  -9   9       15.49       15.25      1.07 o 
   3  -9   9       25.44       20.96      1.22 o 
   4  -9   9        3.34        4.75      1.06 o 
   5  -9   9      111.51      114.93      4.13 o 
   6  -9   9       16.28       16.61      1.64 o 
   7  -9   9       29.29       27.89      2.04 o 
   8  -9   9       22.41       25.71      2.04 o 
  -7  -8   9       97.52       96.54      3.07 o 
  -6  -8   9       94.31       96.27      2.42 o 
  -5  -8   9        0.02       -0.04      0.51 o 
  -4  -8   9       26.79       24.53      1.00 o 
  -3  -8   9       18.79       19.62      0.87 o 
  -2  -8   9       48.57       49.87      1.78 o 
  -1  -8   9      150.05      143.19      7.65 o 
   0  -8   9      404.95      383.44      9.03 o 
   1  -8   9        1.17        2.54      1.05 o 
   2  -8   9        8.41        5.44      0.68 o 
   3  -8   9       12.37       12.75      1.49 o 
   4  -8   9       68.68       71.74      3.09 o 
   5  -8   9       12.86       13.22      1.41 o 
   6  -8   9        5.52        5.40      0.82 o 
   7  -8   9       92.09       98.75      2.90 o 
   8  -8   9      153.11      161.04      7.65 o 
   9  -8   9        8.55        8.66      1.01 o 
  -8  -7   9       16.38       18.42      1.18 o 
  -7  -7   9      200.54      200.56      5.87 o 
  -6  -7   9      219.78      224.63      3.99 o 
  -5  -7   9       58.08       59.38      1.74 o 
  -4  -7   9       75.71       79.85      1.74 o 
  -3  -7   9       72.96       71.22      1.65 o 
  -2  -7   9      254.04      232.73      3.22 o 
  -1  -7   9      795.60      740.88      9.35 o 
   0  -7   9      134.24      117.97      2.27 o 
   1  -7   9      257.79      248.26      4.94 o 
   2  -7   9      423.92      433.14      7.15 o 
   3  -7   9        5.03        5.58      0.67 o 
   4  -7   9        0.18        0.81      0.92 o 
   5  -7   9      333.27      334.30      6.07 o 
   6  -7   9        0.61        0.40      0.50 o 
   7  -7   9       86.91       92.36      3.40 o 
   8  -7   9      116.13      123.63      4.43 o 
   9  -7   9       23.62       26.92      1.50 o 
  -8  -6   9       38.73       38.52      1.55 o 
  -7  -6   9      203.54      198.33      5.58 o 
  -6  -6   9        0.10        0.17      0.42 o 
  -5  -6   9      175.14      173.24      3.16 o 
  -4  -6   9        1.60        2.39      0.72 o 
  -3  -6   9      177.91      174.42      2.62 o 
  -2  -6   9       27.58       18.18      0.93 o 
  -1  -6   9       18.89       27.81      0.80 o 
   0  -6   9      892.96      816.56     12.54 o 
   1  -6   9       74.71       75.36      1.55 o 
   2  -6   9      276.98      274.18      3.04 o 
   3  -6   9      492.21      485.41      5.50 o 
   4  -6   9       90.64       88.33      1.60 o 
   5  -6   9       36.91       39.04      1.25 o 
   6  -6   9        7.08        6.92      0.66 o 
   7  -6   9      448.09      435.64      7.24 o 
   8  -6   9       61.31       59.39      2.19 o 
   9  -6   9       24.22       22.38      2.07 o 
  10  -6   9       65.72       66.81      3.58 o 
  -9  -5   9       35.95       38.84      1.53 o 
  -8  -5   9        4.28        3.72      0.48 o 
  -7  -5   9      103.60      104.17      1.79 o 
  -6  -5   9        0.23        0.56      0.33 o 
  -5  -5   9      477.28      482.95      5.70 o 
  -4  -5   9      433.26      425.16      5.03 o 
  -3  -5   9       14.03       15.60      0.55 o 
  -2  -5   9     1181.57     1042.03      9.15 o 
  -1  -5   9      346.11      246.54      2.41 o 
   0  -5   9      144.00      145.44      1.98 o 
   1  -5   9        0.17        0.33      0.24 o 
   2  -5   9      657.85      670.19      9.64 o 
   3  -5   9     1190.05     1171.43     13.87 o 
   4  -5   9      142.43      146.32      2.58 o 
   5  -5   9      105.43      107.11      2.18 o 
   6  -5   9        7.58        6.89      0.80 o 
   7  -5   9        3.13        1.36      0.49 o 
   8  -5   9       54.97       51.67      2.14 o 
   9  -5   9      118.72      112.85      4.53 o 
  10  -5   9       13.52       10.93      1.69 o 
  -9  -4   9        6.15        5.24      0.78 o 
  -8  -4   9       14.58       13.26      1.40 o 
  -7  -4   9        1.24        1.50      0.42 o 
  -6  -4   9       10.26       11.16      0.96 o 
  -5  -4   9       13.05       10.78      0.54 o 
  -4  -4   9        0.61        1.17      0.25 o 
  -3  -4   9      352.72      337.86      3.55 o 
  -2  -4   9      221.02      240.96      2.62 o 
  -1  -4   9        1.91        3.79      0.45 o 
   0  -4   9       45.28       42.93      0.73 o 
   1  -4   9        7.68        9.66      0.50 o 
   2  -4   9      390.99      403.76      4.04 o 
   3  -4   9     3561.77     3568.29     34.78 o 
   4  -4   9        9.88       10.24      0.84 o 
   5  -4   9       54.01       63.75      2.44 o 
   6  -4   9      279.91      262.19      4.10 o 
   7  -4   9       84.87       85.71      2.62 o 
   8  -4   9      200.30      194.09      4.56 o 
   9  -4   9       25.77       28.84      2.34 o 
  10  -4   9       77.57       72.11      3.60 o 
 -10  -3   9       10.34        9.73      1.22 o 
  -9  -3   9       46.61       44.91      1.71 o 
  -8  -3   9      474.65      486.98      5.98 o 
  -7  -3   9        1.81        1.22      0.39 o 
  -6  -3   9       56.22       56.88      1.18 o 
  -5  -3   9       19.59       20.53      0.65 o 
  -4  -3   9       81.83       75.92      1.15 o 
  -3  -3   9       22.89       13.49      0.54 o 
  -2  -3   9      756.66      700.26      5.21 o 
  -1  -3   9       91.72       64.79      0.83 o 
   0  -3   9      197.33      213.60      1.83 o 
   1  -3   9      848.70      794.74      5.77 o 
   2  -3   9      166.16      182.78      1.75 o 
   3  -3   9       21.64       21.68      0.55 o 
   4  -3   9       58.61       50.13      1.07 o 
   5  -3   9      173.70      180.00      2.50 o 
   6  -3   9      111.28      101.92      1.97 o 
   7  -3   9       58.08       55.32      2.83 o 
   8  -3   9        0.97        0.89      0.63 o 
   9  -3   9        1.26        0.90      0.87 o 
  10  -3   9        6.45        7.00      1.48 o 
 -10  -2   9       33.10       33.37      1.97 o 
  -9  -2   9       81.97       87.20      2.97 o 
  -8  -2   9      392.37      413.39      6.27 o 
  -7  -2   9      237.00      230.94      3.24 o 
  -6  -2   9      274.88      274.30      3.01 o 
  -5  -2   9        0.61        0.73      0.22 o 
  -4  -2   9     1653.44     1581.46     12.64 o 
  -3  -2   9      828.25      810.90      6.49 o 
  -2  -2   9       90.46       92.29      1.03 o 
  -1  -2   9      156.73      164.17      1.51 o 
   0  -2   9      106.74       78.83      0.90 o 
   1  -2   9     1163.21     1153.04      7.83 o 
   2  -2   9       79.55       72.55      1.10 o 
   3  -2   9       18.92       20.73      0.47 o 
   4  -2   9        5.12        6.74      0.55 o 
   5  -2   9        0.21        0.35      0.27 o 
   6  -2   9      378.15      358.87      5.31 o 
   7  -2   9      248.44      251.08      3.97 o 
   8  -2   9        1.27        0.67      0.61 o 
   9  -2   9       22.29       23.46      1.62 o 
  10  -2   9       24.66       24.74      2.25 o 
 -10  -1   9        1.49        1.59      0.77 o 
  -9  -1   9       14.87       13.13      1.77 o 
  -8  -1   9       18.04       18.54      0.97 o 
  -7  -1   9      140.13      148.54      2.63 o 
  -6  -1   9      123.72      122.33      1.51 o 
  -5  -1   9      288.07      275.44      2.91 o 
  -4  -1   9       38.11       32.86      0.69 o 
  -3  -1   9      842.22      850.58      7.02 o 
  -2  -1   9      111.61      103.30      1.13 o 
  -1  -1   9       47.16       41.73      0.71 o 
   0  -1   9      320.50      310.86      2.40 o 
   1  -1   9     2490.89     2752.98     17.03 o 
   2  -1   9      436.33      418.77      2.85 o 
   3  -1   9       25.55       11.06      0.41 o 
   4  -1   9       15.45       11.46      1.17 o 
   5  -1   9      191.47      215.76      3.30 o 
   6  -1   9       79.43       73.05      1.70 o 
   7  -1   9      103.68       99.68      2.15 o 
   8  -1   9      542.45      532.05      7.45 o 
   9  -1   9       30.19       28.62      1.70 o 
  10  -1   9        0.00        0.05      1.05 o 
 -10   0   9       87.86       93.55      3.23 o 
  -9   0   9        0.01        0.04      0.53 o 
  -8   0   9        6.28        5.60      0.55 o 
  -7   0   9      166.90      170.02      2.28 o 
  -6   0   9      887.17      905.44      8.16 o 
  -5   0   9        0.89        0.24      0.28 o 
  -4   0   9      706.07      704.44      6.54 o 
  -3   0   9     1800.44     1814.07     14.19 o 
  -2   0   9      182.91      160.13      1.57 o 
  -1   0   9       17.14       10.16      0.32 o 
   0   0   9      170.58      175.17      1.47 o 
   1   0   9      226.99      178.18      1.50 o 
   2   0   9       93.25      116.27      1.29 o 
   3   0   9      203.76      224.03      1.96 o 
   4   0   9      237.49      193.31      1.73 o 
   5   0   9      477.79      487.26      5.92 o 
   6   0   9       41.19       42.73      1.42 o 
   7   0   9      285.51      285.57      4.48 o 
   8   0   9        1.53        2.50      0.53 o 
   9   0   9      322.77      332.57      5.27 o 
  10   0   9       12.37       15.35      1.76 o 
 -10   1   9       36.04       38.94      2.10 o 
  -9   1   9       32.61       28.24      1.37 o 
  -8   1   9      287.61      290.51      3.79 o 
  -7   1   9        8.52        8.72      0.63 o 
  -6   1   9        4.84        4.25      0.46 o 
  -5   1   9      301.01      276.89      2.99 o 
  -4   1   9      312.68      359.55      3.68 o 
  -3   1   9      234.41      209.30      2.67 o 
  -2   1   9       42.18       53.96      0.89 o 
  -1   1   9      109.29      122.50      1.36 o 
   0   1   9      127.74      137.87      1.30 o 
   1   1   9        0.04        1.12      0.22 o 
   2   1   9     1805.16     1854.11     21.64 o 
   3   1   9       30.07       25.25      0.52 o 
   4   1   9      222.06      236.24      2.17 o 
   5   1   9      402.37      416.19      5.48 o 
   6   1   9      168.29      171.87      3.01 o 
   7   1   9       10.45       10.92      0.75 o 
   8   1   9      105.44      101.76      5.02 o 
   9   1   9       30.36       31.96      1.31 o 
  10   1   9      353.51      356.65      9.03 o 
 -10   2   9        0.66        2.23      0.96 o 
  -9   2   9       31.92       31.36      1.44 o 
  -8   2   9       13.01       10.83      0.74 o 
  -7   2   9       52.02       53.36      1.41 o 
  -6   2   9        5.07        3.59      0.42 o 
  -5   2   9       23.15       20.21      0.70 o 
  -4   2   9      107.66       99.63      1.48 o 
  -3   2   9      664.44      665.10      6.73 o 
  -2   2   9        1.85        2.18      0.25 o 
  -1   2   9      290.03      273.52      2.55 o 
   0   2   9      263.35      254.87      2.17 o 
   1   2   9       31.14       35.20      0.61 o 
   2   2   9       42.30       41.64      0.74 o 
   3   2   9        0.80        0.07      0.19 o 
   4   2   9      294.76      300.00      2.99 o 
   5   2   9      133.06      129.60      2.54 o 
   6   2   9       77.20       81.17      1.78 o 
   7   2   9        0.80        0.79      0.51 o 
   8   2   9        0.61        0.00      0.51 o 
   9   2   9        1.30        0.41      0.76 o 
  10   2   9      421.65      419.50     10.60 o 
 -10   3   9       39.45       36.53      1.62 o 
  -9   3   9       16.64       17.92      1.21 o 
  -8   3   9      182.76      184.58      3.07 o 
  -7   3   9       21.80       23.04      0.94 o 
  -6   3   9        8.04        7.42      0.49 o 
  -5   3   9       92.76       81.54      1.41 o 
  -4   3   9        0.04        0.17      0.21 o 
  -3   3   9       14.25        7.04      0.51 o 
  -2   3   9      322.87      274.42      2.87 o 
  -1   3   9     1528.24     1597.93     15.23 o 
   0   3   9      324.11      312.63      2.88 o 
   1   3   9      124.13      120.08      1.63 o 
   2   3   9        1.64        1.18      0.23 o 
   3   3   9      167.46      188.96      2.27 o 
   4   3   9        7.81        7.61      0.43 o 
   5   3   9      140.04      147.03      1.98 o 
   6   3   9       56.56       60.17      1.36 o 
   7   3   9      153.69      156.59      3.13 o 
   8   3   9       49.66       55.06      2.20 o 
   9   3   9        5.19        5.06      1.11 o 
 -10   4   9       25.87       24.21      1.34 o 
  -9   4   9       28.08       26.37      1.30 o 
  -8   4   9       54.79       54.63      1.50 o 
  -7   4   9      219.89      209.30      3.19 o 
  -6   4   9       54.30       57.86      1.37 o 
  -5   4   9       30.80       39.38      0.94 o 
  -4   4   9       57.27       53.40      1.06 o 
  -3   4   9        7.76       10.32      0.46 o 
  -2   4   9        1.91        2.74      0.28 o 
  -1   4   9     1437.14     1488.90     11.50 o 
   0   4   9      902.90      869.55      7.01 o 
   1   4   9      118.83      121.95      1.81 o 
   2   4   9      603.83      561.49      5.66 o 
   3   4   9      675.47      713.79      8.53 o 
   4   4   9      127.90      131.85      1.82 o 
   5   4   9        6.28        6.99      0.49 o 
   6   4   9       71.66       67.06      1.33 o 
   7   4   9       29.22       29.64      1.17 o 
   8   4   9       21.23       20.18      2.34 o 
   9   4   9       45.35       43.79      2.64 o 
 -10   5   9       12.64        9.65      1.49 o 
  -9   5   9        1.71        1.81      0.75 o 
  -8   5   9      122.19      122.27      2.72 o 
  -7   5   9        9.60        9.38      0.75 o 
  -6   5   9      320.66      322.16      4.21 o 
  -5   5   9      231.61      238.51      2.88 o 
  -4   5   9       60.67       66.49      1.09 o 
  -3   5   9       26.70       29.05      0.67 o 
  -2   5   9        2.64        1.66      0.25 o 
  -1   5   9      107.57      111.31      1.58 o 
   0   5   9       13.27       14.65      0.60 o 
   1   5   9      457.83      455.85      5.24 o 
   2   5   9      693.26      657.15      8.41 o 
   3   5   9       53.02       56.80      1.23 o 
   4   5   9       97.50      103.38      1.80 o 
   5   5   9       23.75       24.40      0.90 o 
   6   5   9       23.42       22.67      0.82 o 
   7   5   9       47.28       45.48      1.92 o 
   8   5   9      204.85      212.03      4.85 o 
 -10   6   9       74.69       79.39      3.68 o 
  -9   6   9        3.01        3.46      0.80 o 
  -8   6   9        5.30        3.41      0.70 o 
  -7   6   9       14.08        9.64      0.63 o 
  -6   6   9       54.96       58.99      2.37 o 
  -5   6   9       29.54       32.97      0.81 o 
  -4   6   9       66.83       64.70      1.04 o 
  -3   6   9      333.89      341.97      3.38 o 
  -2   6   9        7.82        7.20      0.32 o 
  -1   6   9      153.62      147.65      2.12 o 
   0   6   9      255.73      228.80      3.00 o 
   1   6   9      414.17      402.20      4.78 o 
   2   6   9      134.73      131.96      2.46 o 
   3   6   9      902.84      900.22      9.83 o 
   4   6   9      568.15      569.47      6.78 o 
   5   6   9      193.49      196.17      3.17 o 
   6   6   9        1.79        1.29      0.54 o 
   7   6   9        8.13        8.75      0.84 o 
   8   6   9        2.67        2.65      0.81 o 
  -9   7   9      174.48      172.53      5.43 o 
  -8   7   9       12.61       15.78      1.01 o 
  -7   7   9       13.96       16.48      1.26 o 
  -6   7   9      146.32      140.46      2.73 o 
  -5   7   9       67.09       68.44      1.46 o 
  -4   7   9      137.97      148.65      2.07 o 
  -3   7   9        0.40        0.18      0.32 o 
  -2   7   9      619.26      601.68      7.46 o 
  -1   7   9      162.46      166.00      2.71 o 
   0   7   9       11.72       10.60      0.54 o 
   1   7   9       32.73       31.15      0.92 o 
   2   7   9      220.14      205.90      3.41 o 
   3   7   9       79.22       78.49      1.70 o 
   4   7   9       28.43       29.67      1.12 o 
   5   7   9      258.99      262.41      4.43 o 
   6   7   9       15.38       15.01      1.04 o 
   7   7   9       12.80       13.61      1.06 o 
  -9   8   9       71.95       69.95      3.13 o 
  -8   8   9       38.65       37.09      1.73 o 
  -7   8   9      153.80      149.47      2.98 o 
  -6   8   9       50.87       53.99      1.57 o 
  -5   8   9       18.96       18.64      0.79 o 
  -4   8   9        0.45        1.29      0.30 o 
  -3   8   9       82.60       84.06      1.73 o 
  -2   8   9       75.31       72.31      1.58 o 
  -1   8   9       18.41       19.54      1.27 o 
   0   8   9      157.97      152.55      2.66 o 
   1   8   9       19.25       19.95      0.85 o 
   2   8   9        2.73        1.93      0.41 o 
   3   8   9       60.22       61.98      1.57 o 
   4   8   9      164.23      162.12      3.21 o 
   5   8   9        1.47        1.87      0.74 o 
   6   8   9       65.58       66.91      2.10 o 
  -8   9   9       55.99       49.40      2.36 o 
  -7   9   9       15.25       14.71      1.09 o 
  -6   9   9       19.67       22.32      1.05 o 
  -5   9   9       81.88       78.45      2.10 o 
  -4   9   9        3.61        3.66      0.43 o 
  -3   9   9       57.38       56.62      1.36 o 
  -2   9   9        5.01        5.71      0.62 o 
  -1   9   9      113.73      112.35      2.46 o 
   0   9   9       28.66       28.26      1.06 o 
   1   9   9      133.41      132.64      2.62 o 
   2   9   9       24.49       24.87      0.94 o 
   3   9   9        0.95        1.23      0.50 o 
   4   9   9        1.18        0.95      0.51 o 
   5   9   9       31.13       30.94      1.45 o 
   6   9   9       32.24       30.11      1.89 o 
  -8  10   9       89.09       92.44      3.28 o 
  -7  10   9      199.66      219.51      5.49 o 
  -6  10   9       58.01       57.89      1.84 o 
  -5  10   9        0.51        0.38      0.38 o 
  -4  10   9       39.37       42.40      1.14 o 
  -3  10   9        0.05        0.68      0.33 o 
  -2  10   9       79.34       82.01      1.74 o 
  -1  10   9       94.63       97.26      2.37 o 
   0  10   9       49.48       48.25      1.44 o 
   1  10   9        3.85        3.91      0.53 o 
   2  10   9        0.10        0.27      0.44 o 
   3  10   9      105.05      102.59      2.52 o 
   4  10   9        0.00       -0.21      0.47 o 
  -6  11   9       43.57       45.52      1.58 o 
  -5  11   9      165.79      168.08      6.66 o 
  -3  11   9        1.78        2.26      0.76 o 
  -2  11   9        1.98        2.24      0.44 o 
  -1  11   9        3.01        4.85      0.71 o 
   0  11   9      161.51      154.74      2.62 o 
   1  11   9      124.65      134.55      2.49 o 
   2  11   9       20.33       20.46      1.14 o 
   3  11   9       10.77        9.98      0.92 o 
  -3  12   9      125.89      129.80      5.27 o 
  -2  12   9       16.17       16.13      1.39 o 
  -1  12   9        8.70        9.00      0.66 o 
   0  12   9        7.20        6.43      0.69 o 
   1  12   9       38.44       35.71      1.45 o 
  -2 -12  10       71.06       72.74      4.04 o 
  -1 -12  10        8.65        8.66      1.60 o 
   0 -12  10       26.88       22.00      2.19 o 
   1 -12  10       58.36       51.83      3.12 o 
   2 -12  10        4.13        2.98      1.20 o 
   3 -12  10      117.54      118.91      4.72 o 
   4 -12  10       63.71       65.73      3.36 o 
   5 -12  10      109.85      112.74      4.41 o 
  -3 -11  10       30.43       34.75      2.88 o 
  -2 -11  10        0.44        0.81      0.98 o 
  -1 -11  10       80.37       76.27      3.88 o 
   0 -11  10      345.36      351.59      8.73 o 
   1 -11  10       25.18       29.34      1.64 o 
   2 -11  10        0.36        0.92      0.63 o 
   3 -11  10        0.63       -0.39      0.84 o 
   4 -11  10        7.37        8.12      1.39 o 
   5 -11  10        0.10        1.08      0.88 o 
   6 -11  10       61.60       60.36      3.12 o 
  -5 -10  10        2.92        4.10      0.88 o 
  -4 -10  10      252.77      264.29      7.82 o 
  -3 -10  10       21.37       19.70      2.22 o 
  -2 -10  10        2.57        4.61      0.88 o 
  -1 -10  10      191.97      189.71      6.36 o 
   0 -10  10       30.66       35.54      1.77 o 
   1 -10  10      150.00      151.08      3.76 o 
   2 -10  10      132.89      133.82      3.44 o 
   3 -10  10        8.48        8.27      1.37 o 
   4 -10  10       44.55       47.48      2.74 o 
   5 -10  10        0.35        0.50      0.84 o 
   6 -10  10       13.36       11.26      1.48 o 
   7 -10  10       32.38       31.61      2.29 o 
  -6  -9  10       15.49       16.28      2.28 o 
  -5  -9  10        4.72        5.16      0.90 o 
  -4  -9  10      317.91      334.07      5.33 o 
  -3  -9  10      106.03      110.09      2.57 o 
  -2  -9  10       27.53       30.69      1.28 o 
  -1  -9  10        7.78        7.18      0.91 o 
   0  -9  10        3.51        3.03      0.66 o 
   1  -9  10      345.09      353.84      6.51 o 
   2  -9  10       70.66       74.13      2.36 o 
   3  -9  10      232.22      229.51      4.68 o 
   4  -9  10      244.57      241.27      6.89 o 
   5  -9  10      140.15      147.56      4.95 o 
   6  -9  10        3.98        4.94      1.13 o 
   7  -9  10        6.91        7.75      1.31 o 
   8  -9  10        2.38        1.49      0.97 o 
  -7  -8  10       17.79       19.41      1.45 o 
  -6  -8  10       18.97       18.00      1.35 o 
  -5  -8  10       94.75       99.34      2.42 o 
  -4  -8  10       16.18       16.36      0.98 o 
  -3  -8  10       26.84       28.83      1.07 o 
  -2  -8  10       32.24       30.87      1.21 o 
  -1  -8  10        0.09        0.39      0.35 o 
   0  -8  10       66.68       66.81      2.19 o 
   1  -8  10      184.21      192.35      4.03 o 
   2  -8  10       16.29       15.34      1.06 o 
   3  -8  10        1.40        2.27      1.35 o 
   4  -8  10       73.01       78.60      3.36 o 
   5  -8  10        9.98       13.71      1.49 o 
   6  -8  10        0.28        0.21      0.75 o 
   7  -8  10       14.63       13.99      1.21 o 
   8  -8  10        7.04        8.53      1.38 o 
   9  -8  10      359.94      379.45      6.98 o 
  -8  -7  10      152.51      151.72      3.33 o 
  -7  -7  10        0.61        0.82      0.57 o 
  -6  -7  10       10.72       10.27      0.85 o 
  -5  -7  10       24.40       25.30      1.17 o 
  -4  -7  10      238.92      251.59      4.41 o 
  -3  -7  10       29.28       33.12      1.07 o 
  -2  -7  10        0.00        0.31      0.47 o 
  -1  -7  10      128.50      130.58      2.54 o 
   0  -7  10        0.54        0.64      0.31 o 
   1  -7  10        2.77        3.76      0.42 o 
   2  -7  10        1.76        1.26      0.39 o 
   3  -7  10       76.01       72.24      2.35 o 
   4  -7  10      326.01      321.42      5.90 o 
   5  -7  10       37.58       40.85      1.94 o 
   6  -7  10      358.24      362.55      6.69 o 
   7  -7  10        2.22        2.47      0.74 o 
   8  -7  10        0.57        1.00      0.71 o 
   9  -7  10       91.57       93.18      4.14 o 
  -8  -6  10      196.44      194.00      3.77 o 
  -7  -6  10        4.54        4.38      0.70 o 
  -6  -6  10      217.91      222.34      3.39 o 
  -5  -6  10       16.79       16.07      0.92 o 
  -4  -6  10        0.03       -0.06      0.34 o 
  -3  -6  10       62.46       67.16      1.48 o 
  -2  -6  10      827.53      796.09      8.59 o 
  -1  -6  10       10.05       13.07      0.76 o 
   0  -6  10       99.90      121.77      1.98 o 
   1  -6  10      113.11       94.26      1.65 o 
   2  -6  10      113.05      102.96      2.48 o 
   3  -6  10       44.80       46.22      1.73 o 
   4  -6  10        8.78        9.63      0.69 o 
   5  -6  10      176.50      183.55      3.21 o 
   6  -6  10        7.80        7.58      0.88 o 
   7  -6  10       78.22       83.30      2.13 o 
   8  -6  10      154.02      153.84      4.06 o 
   9  -6  10        1.24        1.91      1.16 o 
  -9  -5  10       14.37       13.97      0.99 o 
  -8  -5  10       49.87       52.02      1.45 o 
  -7  -5  10      475.81      470.51      5.87 o 
  -6  -5  10      106.50      105.72      1.82 o 
  -5  -5  10      121.67      123.97      2.00 o 
  -4  -5  10      108.22      106.35      1.68 o 
  -3  -5  10       32.48       27.70      0.84 o 
  -2  -5  10       34.59       17.07      0.53 o 
  -1  -5  10       67.69       75.46      1.17 o 
   0  -5  10      580.49      582.55      6.32 o 
   1  -5  10        3.89        3.85      0.29 o 
   2  -5  10      223.73      230.87      3.00 o 
   3  -5  10       30.80       30.92      1.07 o 
   4  -5  10        0.01       -0.17      0.33 o 
   5  -5  10       12.15       11.87      0.79 o 
   6  -5  10      250.70      253.63      4.11 o 
   7  -5  10      197.73      196.22      4.51 o 
   8  -5  10        2.73        1.62      0.76 o 
   9  -5  10      108.72      105.97      4.36 o 
  10  -5  10       22.35       21.46      2.18 o 
  -9  -4  10        0.49        0.77      0.60 o 
  -8  -4  10       16.38       15.88      0.86 o 
  -7  -4  10        5.19        6.39      0.61 o 
  -6  -4  10       82.75       85.47      1.56 o 
  -5  -4  10      260.75      245.60      2.77 o 
  -4  -4  10        5.97        6.55      0.39 o 
  -3  -4  10       18.77       17.65      0.62 o 
  -2  -4  10       98.68       96.11      1.40 o 
  -1  -4  10       60.11       56.93      0.99 o 
   0  -4  10       41.21       50.29      0.90 o 
   1  -4  10      292.66      300.79      3.23 o 
   2  -4  10       66.48       73.77      1.17 o 
   3  -4  10      751.56      741.15      7.92 o 
   4  -4  10      301.27      291.30      5.31 o 
   5  -4  10      119.13      125.68      2.44 o 
   6  -4  10        8.47        8.01      0.88 o 
   7  -4  10       61.14       60.76      2.23 o 
   8  -4  10      193.65      194.38      4.64 o 
   9  -4  10      109.29      102.22      4.25 o 
  10  -4  10       27.35       27.03      2.28 o 
  -9  -3  10        8.47        8.95      0.93 o 
  -8  -3  10        6.11        8.40      0.86 o 
  -7  -3  10       79.72       77.51      2.08 o 
  -6  -3  10      142.18      145.82      2.12 o 
  -5  -3  10        1.70        2.20      0.34 o 
  -4  -3  10      535.40      521.13      5.32 o 
  -3  -3  10      159.85      187.59      2.09 o 
  -2  -3  10        0.17        0.35      0.20 o 
  -1  -3  10        2.75        3.43      0.31 o 
   0  -3  10      216.68      214.27      1.90 o 
   1  -3  10       95.74      100.61      1.30 o 
   2  -3  10        0.75        1.13      0.38 o 
   3  -3  10      309.95      295.02      4.78 o 
   4  -3  10        2.72        3.32      0.36 o 
   5  -3  10       56.48       49.26      1.28 o 
   6  -3  10       41.99       37.61      1.13 o 
   7  -3  10        2.99        0.90      0.60 o 
   8  -3  10       61.12       57.11      2.27 o 
   9  -3  10      109.79      103.76      4.21 o 
  10  -3  10      137.51      135.81      5.16 o 
 -10  -2  10       50.69       52.42      2.43 o 
  -9  -2  10       33.15       33.77      1.52 o 
  -8  -2  10       28.51       30.07      1.39 o 
  -7  -2  10       30.47       33.22      1.35 o 
  -6  -2  10      146.66      153.15      2.09 o 
  -5  -2  10       60.76       57.86      1.07 o 
  -4  -2  10       62.47       66.41      1.08 o 
  -3  -2  10      889.80      815.05      6.86 o 
  -2  -2  10      377.16      396.52      3.14 o 
  -1  -2  10       46.73       41.39      0.81 o 
   0  -2  10       94.01       95.54      1.03 o 
   1  -2  10      240.97      236.27      1.80 o 
   2  -2  10       11.98       12.67      0.41 o 
   3  -2  10        9.49       14.63      0.52 o 
   4  -2  10      244.98      229.09      3.85 o 
   5  -2  10        9.91       14.81      0.76 o 
   6  -2  10        0.16        0.30      0.54 o 
   7  -2  10       49.59       49.18      1.66 o 
   8  -2  10       54.15       45.86      3.16 o 
   9  -2  10       13.56       10.14      1.53 o 
  10  -2  10        0.33       -0.62      0.97 o 
 -10  -1  10       54.81       53.01      2.44 o 
  -9  -1  10        1.04        1.75      1.13 o 
  -8  -1  10      160.39      159.77      3.29 o 
  -7  -1  10       39.63       45.60      1.40 o 
  -6  -1  10        2.03        2.80      0.39 o 
  -5  -1  10        5.94        8.67      1.03 o 
  -4  -1  10      760.88      760.50      6.47 o 
  -3  -1  10       32.86       30.62      0.67 o 
  -2  -1  10       72.98       69.95      1.02 o 
  -1  -1  10      816.84      766.85      5.53 o 
   0  -1  10       58.25       65.11      0.87 o 
   1  -1  10      104.76      115.67      1.13 o 
   2  -1  10        0.34        1.11      0.17 o 
   3  -1  10      267.70      279.18      2.44 o 
   4  -1  10       88.95       85.18      1.74 o 
   5  -1  10       97.85      106.33      2.14 o 
   6  -1  10        3.59        4.04      0.51 o 
   7  -1  10        6.64        5.72      0.61 o 
   8  -1  10       24.09       28.45      1.17 o 
   9  -1  10        0.02       -0.07      0.93 o 
  10  -1  10      149.77      161.78      5.61 o 
 -10   0  10       11.16       12.10      1.34 o 
  -9   0  10      327.26      318.80      6.71 o 
  -8   0  10       96.61      101.44      2.29 o 
  -7   0  10      127.28      135.53      2.21 o 
  -6   0  10      257.70      241.74      3.13 o 
  -5   0  10       26.46       29.05      0.86 o 
  -4   0  10      279.98      292.67      3.21 o 
  -3   0  10       16.03       14.54      0.56 o 
  -2   0  10     2190.79     2102.34     16.39 o 
  -1   0  10      367.93      362.71      3.63 o 
   0   0  10      626.45      597.99      4.66 o 
   1   0  10      808.57      783.07      5.28 o 
   2   0  10      147.08      166.23      1.63 o 
   3   0  10       52.55       37.65      0.69 o 
   4   0  10      270.94      238.31      2.22 o 
   5   0  10      102.78      108.68      1.98 o 
   6   0  10        6.39        5.90      0.59 o 
   7   0  10      117.59      111.92      2.38 o 
   8   0  10      163.65      172.62      5.55 o 
   9   0  10       15.66       17.99      1.18 o 
  10   0  10        0.19        0.86      0.98 o 
 -10   1  10       62.29       67.95      2.77 o 
  -9   1  10        0.45        0.48      0.56 o 
  -8   1  10      300.10      297.65      3.92 o 
  -7   1  10      153.62      154.36      2.17 o 
  -6   1  10      131.80      126.26      1.99 o 
  -5   1  10      118.65      107.11      1.73 o 
  -4   1  10        6.15        5.48      0.41 o 
  -3   1  10       89.06       77.69      1.25 o 
  -2   1  10      116.23      112.89      1.54 o 
  -1   1  10     1035.41     1003.64      7.74 o 
   0   1  10     1431.82     1449.45      9.91 o 
   1   1  10      130.54      126.26      1.32 o 
   2   1  10     1594.08     1550.23     10.96 o 
   3   1  10      251.13      239.54      2.18 o 
   4   1  10        0.38        0.84      0.21 o 
   5   1  10       11.90       12.53      0.67 o 
   6   1  10      206.41      206.14      3.46 o 
   7   1  10       28.37       28.84      1.15 o 
   8   1  10       40.09       44.31      1.48 o 
   9   1  10      142.94      141.68      4.71 o 
 -10   2  10       19.93       22.16      1.32 o 
  -9   2  10      327.57      330.81      5.53 o 
  -8   2  10      110.41      112.17      2.32 o 
  -7   2  10        1.11        1.74      0.38 o 
  -6   2  10      364.71      344.58      4.03 o 
  -5   2  10      463.92      518.33      5.48 o 
  -4   2  10        2.20        1.65      0.33 o 
  -3   2  10      106.24      109.31      1.72 o 
  -2   2  10       44.84       49.45      0.94 o 
  -1   2  10       27.00       24.40      0.61 o 
   0   2  10       10.31       12.82      0.41 o 
   1   2  10      707.79      700.62      5.29 o 
   2   2  10      229.20      195.39      3.27 o 
   3   2  10       68.96       70.84      1.33 o 
   4   2  10       38.38       40.32      0.82 o 
   5   2  10       29.81       32.98      1.58 o 
   6   2  10        6.45        5.31      0.76 o 
   7   2  10       21.75       19.96      1.30 o 
   8   2  10      167.17      175.52      9.18 o 
   9   2  10        1.39        1.67      0.89 o 
 -10   3  10      392.11      392.62      6.42 o 
  -9   3  10      351.58      368.25      5.95 o 
  -8   3  10       24.81       24.72      1.07 o 
  -7   3  10        2.45        1.80      0.39 o 
  -6   3  10       28.81       32.13      0.93 o 
  -5   3  10        0.66        0.61      0.33 o 
  -4   3  10      379.77      363.29      4.43 o 
  -3   3  10       44.09       48.95      1.33 o 
  -2   3  10       30.29       38.48      1.10 o 
  -1   3  10      265.88      272.69      2.75 o 
   0   3  10      450.18      451.10      3.99 o 
   1   3  10      317.25      300.16      3.29 o 
   2   3  10      287.47      270.25      3.17 o 
   3   3  10      309.65      295.58      3.22 o 
   4   3  10      454.18      442.80      4.04 o 
   5   3  10        0.51        0.97      0.33 o 
   6   3  10       20.85       20.53      0.95 o 
   7   3  10        0.08       -0.09      0.74 o 
   8   3  10       12.21       12.61      1.30 o 
   9   3  10       49.40       43.12      2.58 o 
 -10   4  10        2.30        4.01      1.30 o 
  -9   4  10        2.78        2.02      0.61 o 
  -8   4  10      263.90      263.43      4.55 o 
  -7   4  10        6.87        4.81      0.53 o 
  -6   4  10        0.48        1.39      0.41 o 
  -5   4  10      472.50      442.11      4.78 o 
  -4   4  10      644.46      546.76      6.18 o 
  -3   4  10      214.00      205.16      2.50 o 
  -2   4  10        1.38        2.16      0.29 o 
  -1   4  10       19.59       23.90      0.87 o 
   0   4  10       88.17       95.54      1.49 o 
   1   4  10       18.36       20.30      1.60 o 
   2   4  10       10.56       11.04      0.67 o 
   3   4  10       25.89       23.34      0.78 o 
   4   4  10      779.98      807.95      7.36 o 
   5   4  10        3.57        2.76      0.40 o 
   6   4  10        6.81        6.91      0.51 o 
   7   4  10        0.64        1.28      0.47 o 
   8   4  10       12.84       13.39      1.56 o 
   9   4  10        0.23        2.12      1.04 o 
 -10   5  10      154.45      157.85      4.62 o 
  -9   5  10        0.05        0.84      0.55 o 
  -8   5  10      134.95      135.94      2.97 o 
  -7   5  10      558.07      553.55      6.74 o 
  -6   5  10       24.92       24.41      1.22 o 
  -5   5  10        2.39        4.61      0.39 o 
  -4   5  10        0.68        0.18      0.23 o 
  -3   5  10       64.10       64.36      1.17 o 
  -2   5  10      201.43      193.26      2.39 o 
  -1   5  10      314.81      303.64      3.38 o 
   0   5  10       96.00      109.44      1.83 o 
   1   5  10      127.12      130.84      2.10 o 
   2   5  10       49.36       43.29      1.13 o 
   3   5  10       13.00       15.27      0.84 o 
   4   5  10       99.85       99.61      1.81 o 
   5   5  10        3.15        2.52      0.53 o 
   6   5  10       84.10       87.91      1.63 o 
   7   5  10        0.07        0.12      0.54 o 
   8   5  10        9.76        8.27      1.96 o 
 -10   6  10       40.07       41.91      2.72 o 
  -9   6  10       63.03       59.91      1.98 o 
  -8   6  10       36.16       37.86      1.60 o 
  -7   6  10       94.83      101.99      1.99 o 
  -6   6  10      142.44      143.28      2.36 o 
  -5   6  10       22.56       25.52      0.74 o 
  -4   6  10        0.76        0.56      0.21 o 
  -3   6  10      166.96      158.06      2.06 o 
  -2   6  10      260.57      245.64      2.86 o 
  -1   6  10        5.33        5.96      0.54 o 
   0   6  10     1307.40     1247.29     12.85 o 
   1   6  10       38.57       34.65      0.99 o 
   2   6  10        1.09        1.13      0.34 o 
   3   6  10       59.85       60.39      1.48 o 
   4   6  10       26.55       29.13      1.17 o 
   5   6  10      679.03      677.72      8.06 o 
   6   6  10       30.91       32.27      1.40 o 
   7   6  10      146.28      158.68      4.06 o 
  -9   7  10        4.41        3.46      1.00 o 
  -8   7  10       29.14       29.18      1.56 o 
  -7   7  10      140.16      131.25      2.80 o 
  -6   7  10      191.66      200.18      3.57 o 
  -5   7  10      182.84      179.52      2.76 o 
  -4   7  10      139.03      140.81      2.06 o 
  -3   7  10       12.29       11.44      0.61 o 
  -2   7  10       88.30       80.13      1.73 o 
  -1   7  10      283.83      275.48      3.46 o 
   0   7  10      285.55      281.35      3.61 o 
   1   7  10      132.11      126.75      3.35 o 
   2   7  10      109.22      109.05      2.01 o 
   3   7  10       83.86       80.35      1.78 o 
   4   7  10       27.34       27.07      1.24 o 
   5   7  10      148.71      146.01      3.07 o 
   6   7  10       17.24       19.91      1.19 o 
   7   7  10       44.27       46.80      1.80 o 
  -9   8  10        5.33        5.35      1.12 o 
  -8   8  10        0.27        0.14      0.58 o 
  -7   8  10       31.62       34.43      1.77 o 
  -6   8  10      281.03      295.30      4.72 o 
  -5   8  10      325.29      328.81      3.86 o 
  -4   8  10        9.47       10.68      0.62 o 
  -3   8  10        3.47        3.94      0.47 o 
  -2   8  10      714.83      711.55      8.82 o 
  -1   8  10      188.47      182.47      3.04 o 
   0   8  10      197.41      187.15      4.61 o 
   1   8  10      321.62      314.28      5.64 o 
   2   8  10       96.74       98.32      1.76 o 
   3   8  10      112.05      113.79      2.54 o 
   4   8  10      130.00      127.18      3.12 o 
   5   8  10        3.05        2.65      0.65 o 
   6   8  10        2.12        1.45      0.63 o 
  -8   9  10        1.81        2.04      0.83 o 
  -7   9  10        0.94        1.59      0.83 o 
  -6   9  10        5.61        4.61      0.60 o 
  -5   9  10       42.25       44.93      1.37 o 
  -4   9  10      246.71      245.37      3.76 o 
  -3   9  10      201.09      194.79      3.16 o 
  -2   9  10      490.80      488.42      6.47 o 
  -1   9  10       13.22       12.91      0.80 o 
   0   9  10        2.60        2.02      0.47 o 
   1   9  10        6.23        6.29      0.48 o 
   2   9  10        8.55        8.20      0.72 o 
   3   9  10      415.52      405.75      6.11 o 
   4   9  10        0.11        0.72      0.52 o 
   5   9  10       24.59       25.67      2.17 o 
  -7  10  10       17.85       20.30      1.45 o 
  -6  10  10       34.11       30.97      1.38 o 
  -5  10  10        5.57        6.25      0.75 o 
  -4  10  10       11.19       12.31      1.62 o 
  -3  10  10        0.11        0.21      0.34 o 
  -2  10  10      163.89      171.26      2.93 o 
  -1  10  10       23.77       23.25      1.01 o 
   0  10  10        2.85        3.34      0.54 o 
   1  10  10        0.70        0.83      0.42 o 
   2  10  10       57.03       57.22      1.58 o 
   3  10  10      114.74      109.13      2.64 o 
   4  10  10       35.32       37.59      1.58 o 
  -6  11  10        0.93        1.23      0.52 o 
  -5  11  10       25.06       23.49      1.03 o 
  -3  11  10       26.36       28.86      1.28 o 
  -2  11  10        7.23        7.05      0.59 o 
  -1  11  10      242.24      248.38      3.99 o 
   0  11  10       71.01       72.45      1.71 o 
   1  11  10        0.78        1.41      0.47 o 
   2  11  10       28.50       29.79      1.36 o 
  -3  12  10        2.43        1.52      1.12 o 
  -2  12  10        8.32       10.11      0.98 o 
  -1  12  10        1.40        1.26      0.47 o 
   0  12  10       16.15       15.88      0.98 o 
  -1 -12  11        7.45        8.90      1.71 o 
   0 -12  11        9.14        9.66      1.65 o 
   1 -12  11       59.41       63.64      3.56 o 
   2 -12  11      137.40      147.85      5.60 o 
   3 -12  11      106.73      105.11      4.54 o 
   4 -12  11        1.96       -0.26      0.95 o 
  -3 -11  11       81.22       78.24      4.33 o 
  -2 -11  11       58.53       62.45      3.71 o 
  -1 -11  11        0.20        0.84      1.01 o 
   0 -11  11       69.26       68.21      3.66 o 
   1 -11  11       10.47       10.60      1.66 o 
   2 -11  11       79.23       83.39      2.79 o 
   3 -11  11       28.79       25.90      2.27 o 
   4 -11  11       23.05       22.40      2.11 o 
   5 -11  11       55.70       56.47      3.10 o 
   6 -11  11       71.50       73.25      3.54 o 
  -5 -10  11        3.71        3.13      1.16 o 
  -4 -10  11       32.68       33.85      2.41 o 
  -3 -10  11       41.43       46.87      2.59 o 
  -2 -10  11        5.26        5.53      1.40 o 
  -1 -10  11       53.50       53.18      2.24 o 
   0 -10  11      102.72       97.27      2.39 o 
   1 -10  11        1.51        1.33      0.62 o 
   2 -10  11        0.00        0.02      0.53 o 
   3 -10  11       10.69       11.10      1.56 o 
   4 -10  11       23.08       22.87      2.08 o 
   5 -10  11        5.25        4.61      1.16 o 
   6 -10  11      253.76      267.08      7.63 o 
   7 -10  11       29.22       33.05      2.41 o 
  -6  -9  11       94.85       97.59      2.60 o 
  -5  -9  11        9.27        8.35      1.05 o 
  -4  -9  11       23.66       23.14      1.44 o 
  -3  -9  11      373.77      371.51      5.84 o 
  -2  -9  11      105.94      106.47      3.02 o 
  -1  -9  11        0.27        0.63      0.44 o 
   0  -9  11       32.71       30.31      1.28 o 
   1  -9  11      345.90      352.70      7.15 o 
   2  -9  11        9.77        9.33      0.94 o 
   3  -9  11        2.63        2.95      0.90 o 
   4  -9  11        0.78        0.90      0.95 o 
   5  -9  11      100.96       94.07      3.88 o 
   6  -9  11        0.24        0.45      0.85 o 
   7  -9  11      139.01      142.31      5.03 o 
   8  -9  11       73.73       76.15      3.61 o 
  -6  -8  11       21.63       19.32      1.18 o 
  -5  -8  11        1.81        1.18      0.56 o 
  -4  -8  11       10.95        9.26      0.80 o 
  -3  -8  11      238.73      239.73      4.98 o 
  -2  -8  11        0.02        0.09      0.51 o 
  -1  -8  11       86.58       83.97      1.77 o 
   0  -8  11       58.88       55.04      1.38 o 
   1  -8  11      244.63      241.79      3.53 o 
   2  -8  11       42.81       45.43      1.81 o 
   3  -8  11        0.01        0.72      0.49 o 
   4  -8  11        3.85        2.40      0.98 o 
   5  -8  11       60.50       58.24      2.95 o 
   6  -8  11      196.66      197.58      6.04 o 
   7  -8  11       21.05       21.69      1.92 o 
   8  -8  11       95.71       98.37      4.11 o 
  -7  -7  11       11.53       11.29      0.97 o 
  -6  -7  11      150.48      149.16      3.93 o 
  -5  -7  11        0.03        0.13      0.39 o 
  -4  -7  11       22.79       20.01      0.92 o 
  -3  -7  11       32.23       34.20      1.23 o 
  -2  -7  11        5.68        7.75      1.12 o 
  -1  -7  11      195.46      185.24      2.82 o 
   0  -7  11      130.11      131.27      2.19 o 
   1  -7  11      209.98      201.30      2.88 o 
   2  -7  11       54.97       57.48      1.54 o 
   3  -7  11        2.78        2.16      0.48 o 
   4  -7  11       95.93       96.43      3.65 o 
   5  -7  11        1.22        1.60      0.51 o 
   6  -7  11       71.69       80.09      2.07 o 
   7  -7  11       66.85       67.34      1.98 o 
   8  -7  11       64.58       63.54      3.32 o 
   9  -7  11       45.05       41.47      2.79 o 
  -8  -6  11        6.17        5.17      0.78 o 
  -7  -6  11       49.38       47.51      1.68 o 
  -6  -6  11       67.36       65.87      1.65 o 
  -5  -6  11      360.18      366.32      4.81 o 
  -4  -6  11       71.35       67.75      1.77 o 
  -3  -6  11       98.22       96.40      1.85 o 
  -2  -6  11      444.63      404.04      4.95 o 
  -1  -6  11        0.16        0.76      0.33 o 
   0  -6  11      314.91      288.84      3.72 o 
   1  -6  11       29.87       27.27      1.01 o 
   2  -6  11      160.95      159.29      3.41 o 
   3  -6  11      405.18      392.17     13.47 o 
   4  -6  11      172.54      173.76      3.10 o 
   5  -6  11       69.55       68.31      1.82 o 
   6  -6  11       26.73       26.94      1.20 o 
   7  -6  11       50.49       47.84      2.10 o 
   8  -6  11        1.14        0.04      0.93 o 
   9  -6  11       90.07       89.36      4.06 o 
  -8  -5  11        1.80        1.79      0.51 o 
  -7  -5  11       82.60       85.51      1.86 o 
  -6  -5  11      186.99      200.56      2.75 o 
  -5  -5  11      121.45      124.88      1.95 o 
  -4  -5  11        9.05        8.22      0.52 o 
  -3  -5  11      117.53      127.01      1.86 o 
  -2  -5  11      277.83      268.77      3.09 o 
  -1  -5  11       42.16       30.11      0.77 o 
   0  -5  11      179.18      157.69      2.24 o 
   1  -5  11       69.15       73.74      1.19 o 
   2  -5  11      331.36      339.78      3.60 o 
   3  -5  11      306.27      304.37      5.47 o 
   4  -5  11      448.21      438.58      6.08 o 
   5  -5  11       13.31       12.25      1.05 o 
   6  -5  11      109.94      112.13      3.11 o 
   7  -5  11      119.62      116.79      3.33 o 
   8  -5  11        0.77        1.88      0.78 o 
   9  -5  11       64.00       62.08      3.34 o 
  -9  -4  11       46.36       47.79      1.80 o 
  -8  -4  11      335.60      340.94      4.64 o 
  -7  -4  11        1.96        1.17      0.45 o 
  -6  -4  11        4.44        4.18      0.41 o 
  -5  -4  11       46.93       45.91      0.99 o 
  -4  -4  11      149.95      162.92      2.24 o 
  -3  -4  11      352.93      342.38      4.23 o 
  -2  -4  11      150.40      169.20      2.41 o 
  -1  -4  11     2005.29     1773.39     17.85 o 
   0  -4  11       78.72       96.51      1.61 o 
   1  -4  11       69.84       66.82      1.15 o 
   2  -4  11      713.63      705.40      6.77 o 
   3  -4  11      210.17      207.44      2.79 o 
   4  -4  11      438.59      439.10      5.13 o 
   5  -4  11      142.95      151.86      3.57 o 
   6  -4  11      244.11      240.73      5.07 o 
   7  -4  11        0.04       -0.01      0.84 o 
   8  -4  11        5.63        7.61      1.42 o 
   9  -4  11       61.17       59.30      3.19 o 
  -9  -3  11       78.73       75.59      4.44 o 
  -8  -3  11        5.33        5.70      0.78 o 
  -7  -3  11       76.42       74.31      2.58 o 
  -6  -3  11       34.81       32.96      0.92 o 
  -5  -3  11       81.10       75.86      1.39 o 
  -4  -3  11      108.89      105.32      1.84 o 
  -3  -3  11       12.06        7.57      0.49 o 
  -2  -3  11      143.24      140.03      1.97 o 
  -1  -3  11       15.70       12.48      0.54 o 
   0  -3  11        5.26        0.67      0.24 o 
   1  -3  11      751.69      717.99      7.13 o 
   2  -3  11       87.07       81.33      1.44 o 
   3  -3  11      140.47      133.38      2.37 o 
   4  -3  11     1078.35     1114.01     13.68 o 
   5  -3  11       14.45       11.65      0.69 o 
   6  -3  11       10.47       12.12      0.70 o 
   7  -3  11      239.74      231.95      5.08 o 
   8  -3  11      457.35      428.73     10.04 o 
   9  -3  11       34.98       29.85      2.31 o 
  10  -3  11        2.98        4.01      1.29 o 
  -9  -2  11        3.12        2.12      0.76 o 
  -8  -2  11       70.96       67.90      2.07 o 
  -7  -2  11      220.09      229.14      4.10 o 
  -6  -2  11       71.42       73.03      1.54 o 
  -5  -2  11       39.28       40.95      1.00 o 
  -4  -2  11       19.01       19.41      0.64 o 
  -3  -2  11       47.15       42.27      0.97 o 
  -2  -2  11       12.93       19.36      0.52 o 
  -1  -2  11      404.50      383.29      3.44 o 
   0  -2  11      158.74      153.88      1.59 o 
   1  -2  11      595.35      602.91      4.78 o 
   2  -2  11      727.88      721.73      6.39 o 
   3  -2  11      242.59      237.79      2.89 o 
   4  -2  11      807.48      755.10      9.66 o 
   5  -2  11       46.64       37.88      1.20 o 
   6  -2  11       16.56       16.28      0.85 o 
   7  -2  11       26.14       24.89      1.04 o 
   8  -2  11      228.01      235.91     11.72 o 
   9  -2  11        6.55        8.25      1.44 o 
  10  -2  11        0.80        0.84      1.08 o 
 -10  -1  11       14.65       20.04      1.63 o 
  -9  -1  11        0.26        0.87      0.70 o 
  -8  -1  11       24.23       28.03      1.35 o 
  -7  -1  11      175.96      176.92      3.06 o 
  -6  -1  11      200.45      197.47      2.81 o 
  -5  -1  11       94.85      100.57      1.87 o 
  -4  -1  11        0.10        0.13      0.25 o 
  -3  -1  11     1111.90     1088.43      8.93 o 
  -2  -1  11      509.73      506.77      4.50 o 
  -1  -1  11      472.64      481.25      3.99 o 
   0  -1  11        0.04        0.53      0.18 o 
   1  -1  11       83.76       74.62      1.04 o 
   2  -1  11       93.20      105.06      1.22 o 
   3  -1  11      180.93      200.58      2.39 o 
   4  -1  11        0.62        0.72      0.53 o 
   5  -1  11        0.53        0.20      0.40 o 
   6  -1  11        0.16        0.16      0.35 o 
   7  -1  11       64.22       60.41      1.91 o 
   8  -1  11      127.33      132.73      2.74 o 
   9  -1  11        9.06        6.45      1.34 o 
 -10   0  11       33.59       33.23      2.05 o 
  -9   0  11       14.72       15.55      1.42 o 
  -8   0  11        1.93        2.23      0.53 o 
  -7   0  11       56.02       62.12      1.46 o 
  -6   0  11       30.95       27.92      1.14 o 
  -5   0  11      163.86      160.94      2.35 o 
  -4   0  11      270.74      274.38      3.31 o 
  -3   0  11      993.30      955.80      8.67 o 
  -2   0  11        4.60        4.17      0.36 o 
  -1   0  11       17.66       20.87      0.57 o 
   0   0  11        9.08       13.19      0.40 o 
   1   0  11      526.38      542.51      3.87 o 
   2   0  11      729.75      740.37      5.59 o 
   3   0  11      133.67      141.89      1.52 o 
   4   0  11       60.11       44.91      1.17 o 
   5   0  11      250.30      257.17      4.03 o 
   6   0  11        1.11        0.94      0.40 o 
   7   0  11       58.34       61.41      1.70 o 
   8   0  11       34.09       35.29      1.35 o 
   9   0  11       85.69       86.31      2.43 o 
 -10   1  11      113.96      113.53      3.71 o 
  -9   1  11       60.33       66.17      5.23 o 
  -8   1  11        7.23        8.12      0.65 o 
  -7   1  11       32.88       33.27      1.06 o 
  -6   1  11       13.68       15.88      0.73 o 
  -5   1  11       33.55       33.62      0.96 o 
  -4   1  11       21.68       20.41      0.73 o 
  -3   1  11      804.27      777.49      7.19 o 
  -2   1  11      353.16      366.67      3.77 o 
  -1   1  11       76.35       76.35      1.18 o 
   0   1  11      423.37      437.20      4.16 o 
   1   1  11       26.83       23.35      0.53 o 
   2   1  11      102.34      109.10      1.39 o 
   3   1  11        1.13        1.32      0.29 o 
   4   1  11       19.97       25.53      0.80 o 
   5   1  11      115.28      110.33      2.00 o 
   6   1  11        4.90        3.88      0.52 o 
   7   1  11      350.86      374.66      8.06 o 
   8   1  11       79.55       82.27      4.46 o 
   9   1  11        3.00        3.46      0.96 o 
 -10   2  11       13.24       15.28      1.45 o 
  -9   2  11       18.37       17.46      1.69 o 
  -8   2  11       64.45       65.83      1.77 o 
  -7   2  11      387.19      386.64      5.05 o 
  -6   2  11       44.42       43.86      1.56 o 
  -5   2  11        0.03       -0.10      0.27 o 
  -4   2  11       19.20       18.74      0.79 o 
  -3   2  11      124.40      107.93      1.88 o 
  -2   2  11      771.55      744.54      7.56 o 
  -1   2  11      469.87      476.59      4.60 o 
   0   2  11      116.56      125.00      1.55 o 
   1   2  11      620.90      608.52      4.85 o 
   2   2  11       59.07       81.54      1.52 o 
   3   2  11       77.20       94.52      1.44 o 
   4   2  11        8.53        9.87      0.46 o 
   5   2  11       40.17       38.99      0.87 o 
   6   2  11      734.82      732.56     10.40 o 
   7   2  11       28.88       27.90      1.56 o 
   8   2  11       35.20       36.78      1.84 o 
   9   2  11       93.96       97.45      3.92 o 
 -10   3  11      144.17      140.90      3.99 o 
  -9   3  11       58.50       61.69      2.05 o 
  -8   3  11       28.51       27.94      1.35 o 
  -7   3  11      222.47      222.05      3.05 o 
  -6   3  11      218.91      210.65      2.87 o 
  -5   3  11       10.00       11.49      0.64 o 
  -4   3  11        2.81        3.11      0.68 o 
  -3   3  11      178.65      170.94      2.54 o 
  -2   3  11       28.30       24.17      0.73 o 
  -1   3  11        0.37        1.07      0.26 o 
   0   3  11      760.65      723.95      7.02 o 
   1   3  11      662.41      655.36      7.23 o 
   2   3  11       11.39       10.09      0.54 o 
   3   3  11       13.85       15.11      0.59 o 
   4   3  11      135.27      135.04      1.75 o 
   5   3  11        4.61        6.06      0.42 o 
   6   3  11        0.45        0.49      0.39 o 
   7   3  11       74.62       79.73      2.71 o 
   8   3  11       42.90       43.15      2.56 o 
   9   3  11        8.83        7.74      1.32 o 
 -10   4  11        9.03        9.40      1.48 o 
  -9   4  11       32.96       32.81      2.20 o 
  -8   4  11        1.57        1.58      0.59 o 
  -7   4  11      150.94      157.94      4.07 o 
  -6   4  11        1.73        2.17      0.38 o 
  -5   4  11      121.05      123.35      2.11 o 
  -4   4  11       52.76       59.94      1.34 o 
  -3   4  11       75.29       73.43      1.32 o 
  -2   4  11       78.63       70.19      1.27 o 
  -1   4  11      180.86      166.17      2.21 o 
   0   4  11       33.01       33.78      0.87 o 
   1   4  11      248.56      220.23      3.05 o 
   2   4  11      131.18      132.09      2.19 o 
   3   4  11       23.52       22.80      0.81 o 
   4   4  11       25.10       24.52      0.88 o 
   5   4  11        3.64        3.74      0.39 o 
   6   4  11      172.75      172.77      2.47 o 
   7   4  11        0.32        0.20      0.47 o 
   8   4  11        0.08        0.80      0.86 o 
 -10   5  11       29.70       30.13      1.80 o 
  -9   5  11        1.86        1.82      0.62 o 
  -8   5  11       39.11       37.45      1.54 o 
  -7   5  11       99.39       97.49      2.03 o 
  -6   5  11      151.13      154.77      2.30 o 
  -5   5  11       13.01       15.08      0.69 o 
  -4   5  11        2.22        2.49      0.43 o 
  -3   5  11      171.50      162.53      2.19 o 
  -2   5  11       46.74       45.92      1.01 o 
  -1   5  11       82.48       83.48      1.43 o 
   0   5  11      340.76      329.42      4.12 o 
   1   5  11      333.16      314.89      4.04 o 
   2   5  11       37.15       34.40      1.05 o 
   3   5  11       44.22       41.16      1.18 o 
   4   5  11      521.77      533.90      5.32 o 
   5   5  11       27.35       29.49      1.05 o 
   6   5  11        0.70        1.05      0.39 o 
   7   5  11        7.24        7.15      0.96 o 
   8   5  11        8.53        8.45      1.87 o 
  -9   6  11       51.37       52.22      2.18 o 
  -8   6  11      149.38      147.57      3.29 o 
  -7   6  11       94.18       95.84      2.39 o 
  -6   6  11       15.00       13.92      0.66 o 
  -5   6  11      253.66      253.54      3.14 o 
  -4   6  11       48.68       52.07      1.13 o 
  -3   6  11       19.77       23.33      0.71 o 
  -2   6  11      114.36      113.68      1.71 o 
  -1   6  11       94.58       95.93      1.71 o 
   0   6  11       10.31       10.29      0.58 o 
   1   6  11        9.24       11.20      0.83 o 
   2   6  11      114.19      107.76      2.00 o 
   3   6  11        5.62        3.74      0.46 o 
   4   6  11       52.99       54.70      1.51 o 
   5   6  11       76.96       79.68      2.14 o 
   6   6  11        1.14        0.46      0.52 o 
   7   6  11        1.97        0.98      0.72 o 
  -9   7  11      192.78      181.84      5.81 o 
  -8   7  11        2.60        2.87      0.65 o 
  -7   7  11       48.85       47.97      1.66 o 
  -6   7  11      139.46      145.22      2.95 o 
  -5   7  11       19.82       18.60      0.93 o 
  -4   7  11       10.03        9.13      0.60 o 
  -3   7  11       71.42       66.32      1.44 o 
  -2   7  11        0.05        0.03      0.30 o 
  -1   7  11       33.48       31.03      1.20 o 
   0   7  11        6.10        6.58      0.50 o 
   1   7  11       17.98       16.34      0.80 o 
   2   7  11       41.80       42.07      1.22 o 
   3   7  11       17.36       18.98      0.81 o 
   4   7  11      155.56      153.21      3.12 o 
   5   7  11        9.91        8.19      1.61 o 
   6   7  11       19.41       22.40      1.29 o 
  -8   8  11      264.43      263.21      8.42 o 
  -7   8  11       30.40       32.24      1.39 o 
  -6   8  11      153.17      161.64      3.17 o 
  -5   8  11        1.34        1.13      0.44 o 
  -4   8  11        4.67        4.99      0.56 o 
  -3   8  11        6.39        6.30      0.72 o 
  -2   8  11       15.76       15.82      0.83 o 
  -1   8  11      199.98      196.30      4.07 o 
   0   8  11      156.44      154.11      2.36 o 
   1   8  11        0.22        0.32      0.33 o 
   2   8  11       72.81       72.00      1.69 o 
   3   8  11       25.27       24.17      1.03 o 
   4   8  11        3.10        3.64      0.67 o 
   5   8  11       80.17       85.81      2.36 o 
   6   8  11       17.69       14.29      1.13 o 
  -8   9  11        0.23        0.38      0.70 o 
  -7   9  11      157.20      155.47      3.64 o 
  -6   9  11       24.80       25.50      1.17 o 
  -5   9  11      136.43      137.14      3.06 o 
  -4   9  11        0.00        0.09      0.51 o 
  -3   9  11        3.94        3.97      0.52 o 
  -2   9  11       75.50       77.54      1.82 o 
  -1   9  11      867.55      837.42     10.39 o 
   0   9  11       24.89       29.91      1.17 o 
   1   9  11       20.06       19.81      1.02 o 
   2   9  11        0.15       -0.13      0.35 o 
   3   9  11       19.75       19.75      0.99 o 
   4   9  11        0.49        0.49      0.53 o 
   5   9  11        5.62        4.99      0.79 o 
  -7  10  11       14.04       11.67      1.20 o 
  -6  10  11       67.97       69.49      2.52 o 
  -5  10  11      126.49      127.70      3.51 o 
  -4  10  11      113.99      112.36      2.25 o 
  -3  10  11       19.44       18.36      1.03 o 
  -2  10  11       53.25       52.29      1.47 o 
  -1  10  11      132.41      123.72      2.50 o 
   0  10  11      102.17      101.38      2.74 o 
   1  10  11       41.67       38.33      1.27 o 
   2  10  11       68.36       69.94      1.78 o 
   3  10  11        0.88        0.06      0.50 o 
  -5  11  11        9.48        9.64      0.85 o 
  -4  11  11      160.19      168.51      3.26 o 
  -3  11  11       41.09       43.40      1.27 o 
  -2  11  11        3.32        2.52      0.50 o 
  -1  11  11        0.03        0.31      0.42 o 
   0  11  11       31.43       31.29      1.42 o 
   1  11  11       38.34       40.22      1.52 o 
   2  11  11        3.87        3.23      0.66 o 
   0 -12  12      225.49      236.13      7.82 o 
   1 -12  12        1.26        1.38      1.10 o 
   2 -12  12      141.00      149.11      5.77 o 
  -2 -11  12       35.78       38.68      2.09 o 
  -1 -11  12       46.65       49.61      2.25 o 
   0 -11  12      213.31      207.92      7.10 o 
   1 -11  12      254.57      262.47      8.11 o 
   2 -11  12      136.01      133.53      5.30 o 
   3 -11  12       22.67       22.25      2.20 o 
   4 -11  12      312.03      312.36      8.84 o 
   5 -11  12       23.60       25.53      2.26 o 
  -4 -10  12      377.68      373.67      7.37 o 
  -3 -10  12        0.03        0.27      0.60 o 
  -2 -10  12       32.47       32.42      1.46 o 
  -1 -10  12      147.87      144.66      3.87 o 
   0 -10  12        0.55        0.79      0.64 o 
   1 -10  12      187.04      193.89      4.58 o 
   2 -10  12       15.85       17.24      1.30 o 
   3 -10  12       30.53       28.74      2.38 o 
   4 -10  12       31.53       28.80      2.35 o 
   5 -10  12       23.96       22.22      2.06 o 
   6 -10  12        3.92        3.61      1.19 o 
  -5  -9  12       39.94       40.41      2.08 o 
  -4  -9  12        1.50        2.89      1.51 o 
  -3  -9  12       66.16       66.09      2.39 o 
  -2  -9  12      134.98      132.16      2.52 o 
  -1  -9  12      130.67      131.56      2.44 o 
   0  -9  12      171.57      180.08      2.92 o 
   1  -9  12       69.26       73.66      3.57 o 
   2  -9  12       15.38       14.70      1.18 o 
   3  -9  12      119.53      128.04      3.36 o 
   4  -9  12      150.56      157.50      5.45 o 
   5  -9  12       68.14       67.52      3.35 o 
   6  -9  12        3.12        3.21      1.10 o 
   7  -9  12        3.65        2.91      1.09 o 
  -6  -8  12        5.09        5.22      0.76 o 
  -5  -8  12        4.20        6.86      0.90 o 
  -4  -8  12       29.13       29.19      1.14 o 
  -3  -8  12      182.82      195.94      3.63 o 
  -2  -8  12       77.04       84.87      2.12 o 
  -1  -8  12       23.07       20.06      0.90 o 
   0  -8  12       48.82       47.49      1.30 o 
   1  -8  12       66.62       67.78      1.80 o 
   2  -8  12        0.99        0.93      0.46 o 
   3  -8  12       28.29       26.40      1.14 o 
   4  -8  12       86.39       86.60      3.76 o 
   5  -8  12      117.84      133.14      4.81 o 
   6  -8  12      254.70      271.85      7.64 o 
   7  -8  12        2.34        2.45      1.08 o 
   8  -8  12       15.30       12.26      1.72 o 
  -7  -7  12       17.32       16.17      1.13 o 
  -6  -7  12       42.50       39.55      1.90 o 
  -5  -7  12        2.25        2.40      0.52 o 
  -4  -7  12       42.42       42.27      1.30 o 
  -3  -7  12       10.66        8.18      0.65 o 
  -2  -7  12       55.58       51.16      1.57 o 
  -1  -7  12      442.58      442.08      6.25 o 
   0  -7  12       12.81       13.22      0.72 o 
   1  -7  12       48.53       51.48      1.29 o 
   2  -7  12       15.32       15.89      0.88 o 
   3  -7  12       11.42       11.14      0.77 o 
   4  -7  12      103.05      101.47      5.81 o 
   5  -7  12      520.14      543.11      9.04 o 
   6  -7  12       19.02       19.73      1.16 o 
   7  -7  12        3.10        3.97      0.95 o 
   8  -7  12       60.46       63.31      3.34 o 
  -7  -6  12       58.83       59.35      1.90 o 
  -6  -6  12       97.77       95.46      2.06 o 
  -5  -6  12        8.43        8.19      0.67 o 
  -4  -6  12        8.74        9.47      0.68 o 
  -3  -6  12       49.03       51.54      1.37 o 
  -2  -6  12      106.87      104.87      1.91 o 
  -1  -6  12       83.53       73.71      1.78 o 
   0  -6  12      285.24      276.86      4.73 o 
   1  -6  12       55.52       63.13      1.59 o 
   2  -6  12        0.53        0.40      0.47 o 
   3  -6  12       92.41       92.26      3.61 o 
   4  -6  12      155.27      156.30      4.59 o 
   5  -6  12      146.13      150.08      5.65 o 
   6  -6  12      202.20      196.56      7.40 o 
   7  -6  12      130.16      129.09      3.63 o 
   8  -6  12       43.26       38.64      2.62 o 
   9  -6  12       44.73       46.14      3.00 o 
  -8  -5  12       61.05       62.60      1.61 o 
  -7  -5  12       58.93       57.86      1.52 o 
  -6  -5  12        9.55        8.09      0.81 o 
  -5  -5  12      134.13      129.54      2.04 o 
  -4  -5  12       73.21       71.31      1.38 o 
  -3  -5  12       93.94       84.86      1.48 o 
  -2  -5  12       18.62       19.37      0.77 o 
  -1  -5  12      292.77      298.04      4.29 o 
   0  -5  12       29.83       25.85      1.04 o 
   1  -5  12        0.16        0.17      0.25 o 
   2  -5  12       69.97       69.58      1.43 o 
   3  -5  12      142.73      140.61      2.67 o 
   4  -5  12        7.48       11.92      1.59 o 
   5  -5  12      166.83      162.29      3.84 o 
   6  -5  12       71.31       71.62      2.47 o 
   7  -5  12        1.90        2.65      1.53 o 
   8  -5  12      249.45      236.78      7.20 o 
   9  -5  12      119.61      117.00      4.70 o 
  -8  -4  12        7.94        7.71      0.74 o 
  -7  -4  12       17.48       18.00      1.01 o 
  -6  -4  12       71.32       71.88      1.33 o 
  -5  -4  12       81.58       77.74      1.35 o 
  -4  -4  12      315.75      317.93      3.69 o 
  -3  -4  12      541.73      535.78      6.18 o 
  -2  -4  12      113.22       96.46      1.70 o 
  -1  -4  12       58.88       64.81      1.30 o 
   0  -4  12       77.85       76.57      1.62 o 
   1  -4  12      292.94      291.47      3.64 o 
   2  -4  12       20.13       19.14      0.89 o 
   3  -4  12      416.44      412.98      5.68 o 
   4  -4  12      174.65      172.81      2.90 o 
   5  -4  12       77.81       81.09      2.50 o 
   6  -4  12       67.37       68.12      3.73 o 
   7  -4  12        2.20        2.64      0.81 o 
   8  -4  12      168.79      168.58      5.65 o 
   9  -4  12       19.69       21.52      2.08 o 
  -9  -3  12       31.37       30.51      1.74 o 
  -8  -3  12        7.05        7.66      1.05 o 
  -7  -3  12       71.56       73.72      2.11 o 
  -6  -3  12       71.40       70.79      1.40 o 
  -5  -3  12       45.75       49.30      1.12 o 
  -4  -3  12       39.19       32.17      0.89 o 
  -3  -3  12      152.51      135.12      2.15 o 
  -2  -3  12      395.94      370.96      4.46 o 
  -1  -3  12      170.91      172.08      2.43 o 
   0  -3  12       61.24       70.74      1.32 o 
   1  -3  12       49.75       51.25      1.13 o 
   2  -3  12       59.48       60.93      1.26 o 
   3  -3  12        4.30        3.89      0.50 o 
   4  -3  12       82.21       87.96      2.61 o 
   5  -3  12       30.32       29.60      1.06 o 
   6  -3  12        3.98        4.04      0.78 o 
   7  -3  12       37.23       39.25      1.87 o 
   8  -3  12        1.64        0.51      1.00 o 
   9  -3  12      116.64      107.31      4.33 o 
  -9  -2  12        9.41       10.78      1.04 o 
  -8  -2  12        0.14        0.43      0.55 o 
  -7  -2  12      171.55      175.11      3.50 o 
  -6  -2  12       36.05       34.35      1.14 o 
  -5  -2  12       66.40       64.58      1.29 o 
  -4  -2  12       56.54       53.90      1.18 o 
  -3  -2  12      545.91      522.57      5.04 o 
  -2  -2  12       40.05       45.60      0.86 o 
  -1  -2  12       90.31       86.08      1.30 o 
   0  -2  12      694.43      667.78      6.28 o 
   1  -2  12        0.01        0.49      0.22 o 
   2  -2  12        0.64        1.14      0.28 o 
   3  -2  12       47.30       51.12      1.15 o 
   4  -2  12      184.82      181.67      3.11 o 
   5  -2  12       20.78       19.18      0.91 o 
   6  -2  12       35.05       33.88      1.51 o 
   7  -2  12      155.04      158.30      2.99 o 
   8  -2  12        2.02        1.63      1.02 o 
   9  -2  12        2.93        2.54      1.16 o 
  -9  -1  12      150.45      146.81      3.32 o 
  -8  -1  12       67.47       75.24      2.21 o 
  -7  -1  12       31.20       36.68      1.34 o 
  -6  -1  12       97.44      100.41      2.15 o 
  -5  -1  12       30.44       26.04      0.90 o 
  -4  -1  12       42.89       36.72      1.01 o 
  -3  -1  12       28.77       26.78      1.38 o 
  -2  -1  12     1495.47     1468.15     11.03 o 
  -1  -1  12     1284.45     1286.91      9.97 o 
   0  -1  12       30.44       30.37      0.66 o 
   1  -1  12      530.52      538.02      4.59 o 
   2  -1  12      222.61      220.00      2.03 o 
   3  -1  12       49.04       49.93      1.08 o 
   4  -1  12       11.50       12.11      1.09 o 
   5  -1  12      381.81      360.27      6.10 o 
   6  -1  12      106.42      105.14      2.28 o 
   7  -1  12       35.93       35.74      1.31 o 
   8  -1  12       74.49       71.50      2.13 o 
   9  -1  12       14.30       18.43      1.86 o 
 -10   0  12       13.87       16.94      1.54 o 
  -9   0  12       51.31       47.57      2.32 o 
  -8   0  12        4.70        6.13      0.97 o 
  -7   0  12       50.09       47.28      1.29 o 
  -6   0  12      389.88      405.48      4.75 o 
  -5   0  12       12.26       12.75      0.79 o 
  -4   0  12       41.46       38.45      1.03 o 
  -3   0  12      270.78      259.80      3.01 o 
  -2   0  12      330.96      327.88      3.53 o 
  -1   0  12       72.39       72.27      1.09 o 
   0   0  12     1222.10     1216.85      9.41 o 
   1   0  12      355.79      349.66      2.73 o 
   2   0  12       61.97       78.77      1.05 o 
   3   0  12       66.94       53.29      0.95 o 
   4   0  12        9.32        9.55      0.60 o 
   5   0  12        5.67        6.12      0.91 o 
   6   0  12      140.84      147.77      2.83 o 
   7   0  12      176.32      170.20      3.71 o 
   8   0  12        0.64        1.28      0.77 o 
   9   0  12       54.00       57.79      2.67 o 
 -10   1  12        6.19        5.71      1.12 o 
  -9   1  12       31.59       31.98      1.93 o 
  -8   1  12       45.60       48.87      1.50 o 
  -7   1  12       22.85       22.59      0.94 o 
  -6   1  12       18.01       22.61      0.87 o 
  -5   1  12      430.79      415.38      4.70 o 
  -4   1  12       40.65       43.81      1.08 o 
  -3   1  12       28.76       34.12      0.97 o 
  -2   1  12     1054.93     1050.08      9.44 o 
  -1   1  12      814.26      815.32      7.12 o 
   0   1  12      290.51      305.23      2.79 o 
   1   1  12      398.89      404.64      3.80 o 
   2   1  12      462.33      427.15      4.01 o 
   3   1  12      140.42      133.52      1.82 o 
   4   1  12      115.42      114.79      1.68 o 
   5   1  12       33.84       35.41      1.41 o 
   6   1  12       19.66       17.05      1.22 o 
   7   1  12       57.25       55.40      2.20 o 
   8   1  12       35.57       35.57      2.20 o 
   9   1  12       59.02       60.30      2.90 o 
 -10   2  12      145.15      141.89      5.96 o 
  -9   2  12        3.42        3.69      0.91 o 
  -8   2  12       42.23       37.15      1.90 o 
  -7   2  12        9.69        9.80      0.73 o 
  -6   2  12        0.58        1.13      0.41 o 
  -5   2  12        0.43        0.45      0.34 o 
  -4   2  12      105.40       95.80      1.85 o 
  -3   2  12        0.15        0.34      0.27 o 
  -2   2  12        8.32        9.70      0.61 o 
  -1   2  12        7.51        7.04      0.45 o 
   0   2  12        0.33        2.61      0.96 o 
   1   2  12      211.16      231.04      2.58 o 
   2   2  12      165.84      145.64      1.92 o 
   3   2  12     1061.12     1066.18      9.33 o 
   4   2  12      114.91      111.19      1.68 o 
   5   2  12       40.28       43.76      1.55 o 
   6   2  12       18.52       15.65      1.21 o 
   7   2  12       90.80       88.78      2.91 o 
   8   2  12        3.28        2.26      0.95 o 
   9   2  12       27.25       29.83      2.16 o 
 -10   3  12        0.01        0.76      0.76 o 
  -9   3  12        1.40        1.20      0.74 o 
  -8   3  12      409.71      404.59      7.58 o 
  -7   3  12       22.68       24.48      1.02 o 
  -6   3  12       27.40       25.16      0.99 o 
  -5   3  12      130.50      118.73      2.16 o 
  -4   3  12        5.92        2.91      0.42 o 
  -3   3  12        1.15        1.51      0.35 o 
  -2   3  12      205.60      199.00      2.57 o 
  -1   3  12      104.29      100.86      1.63 o 
   0   3  12       82.99       77.85      1.77 o 
   1   3  12        0.00        0.55      0.30 o 
   2   3  12        3.98        4.90      0.48 o 
   3   3  12        1.18        1.80      0.33 o 
   4   3  12       30.53       33.91      0.84 o 
   5   3  12      347.41      370.89      4.42 o 
   6   3  12        0.06        0.59      0.42 o 
   7   3  12        2.39        1.90      0.74 o 
   8   3  12       43.76       45.46      2.69 o 
  -9   4  12      153.34      161.17      3.57 o 
  -8   4  12      265.21      272.92      5.71 o 
  -7   4  12       16.20       16.54      1.39 o 
  -6   4  12       97.17       94.37      1.91 o 
  -5   4  12      177.66      158.18      2.56 o 
  -4   4  12        4.93        6.70      0.92 o 
  -3   4  12       82.75       75.88      1.57 o 
  -2   4  12        0.85        0.60      0.29 o 
  -1   4  12      251.46      233.57      2.89 o 
   0   4  12      551.92      570.83      6.53 o 
   1   4  12       29.22       32.58      1.38 o 
   2   4  12        4.75        3.37      0.43 o 
   3   4  12        1.08        0.30      0.29 o 
   4   4  12      100.64      102.06      1.70 o 
   5   4  12        4.17        4.03      0.41 o 
   6   4  12      136.34      144.74      3.25 o 
   7   4  12      107.47      104.10      4.22 o 
   8   4  12       21.30       20.90      1.96 o 
  -9   5  12      119.96      113.81      3.41 o 
  -8   5  12        2.22        1.55      0.60 o 
  -7   5  12       46.07       52.36      2.08 o 
  -6   5  12      139.65      137.67      2.38 o 
  -5   5  12       12.96       14.41      1.01 o 
  -4   5  12       19.11       14.71      0.71 o 
  -3   5  12      279.44      255.83      3.12 o 
  -2   5  12      130.73      131.58      1.96 o 
  -1   5  12       77.28       81.56      1.47 o 
   0   5  12      172.36      178.42      2.69 o 
   1   5  12        0.11        0.39      0.29 o 
   2   5  12       28.89       29.31      1.00 o 
   3   5  12        1.03        1.01      0.39 o 
   4   5  12       17.42       17.77      0.81 o 
   5   5  12      710.82      720.80      7.47 o 
   6   5  12       22.73       23.71      0.96 o 
   7   5  12       38.26       40.45      2.34 o 
  -9   6  12       16.00       18.17      1.80 o 
  -8   6  12        0.05       -0.38      0.48 o 
  -7   6  12      202.99      202.04      3.86 o 
  -6   6  12      335.70      342.63      4.45 o 
  -5   6  12        0.35        0.71      0.32 o 
  -4   6  12       36.32       38.27      1.28 o 
  -3   6  12       48.11       45.63      1.04 o 
  -2   6  12       11.71       12.88      0.59 o 
  -1   6  12       74.40       67.17      1.44 o 
   0   6  12      264.85      260.45      3.55 o 
   1   6  12      232.32      235.42      3.37 o 
   2   6  12       83.12       83.90      1.78 o 
   3   6  12      121.00      127.34      2.13 o 
   4   6  12       69.48       65.65      1.65 o 
   5   6  12      219.20      215.41      3.42 o 
   6   6  12       24.98       23.76      1.12 o 
   7   6  12      165.86      177.09      4.45 o 
  -8   7  12        2.27        2.16      0.74 o 
  -7   7  12        0.52        0.05      0.62 o 
  -6   7  12       92.75       92.64      3.31 o 
  -5   7  12      257.52      259.95      4.76 o 
  -4   7  12      106.44      109.56      2.04 o 
  -3   7  12       85.54       84.51      1.72 o 
  -2   7  12       31.27       32.39      0.94 o 
  -1   7  12       13.16       11.19      0.80 o 
   0   7  12        0.35        0.76      0.34 o 
   1   7  12      154.70      144.49      2.50 o 
   2   7  12      135.80      137.03      2.43 o 
   3   7  12       31.30       28.67      1.10 o 
   4   7  12      138.87      142.87      2.64 o 
   5   7  12      137.44      133.03      2.60 o 
   6   7  12      244.87      238.07      4.42 o 
  -8   8  12        3.47        2.98      0.80 o 
  -7   8  12        1.17        1.12      0.63 o 
  -6   8  12        0.22        0.50      0.53 o 
  -5   8  12       25.49       24.96      1.31 o 
  -4   8  12      138.75      141.23      2.84 o 
  -3   8  12      286.61      279.19      4.28 o 
  -2   8  12        0.01       -0.70      0.71 o 
  -1   8  12       65.25       62.52      1.68 o 
   0   8  12        0.10        0.50      0.33 o 
   1   8  12        0.57        0.59      0.40 o 
   2   8  12        3.92        3.51      0.55 o 
   3   8  12       55.88       54.31      1.54 o 
   4   8  12       27.88       26.48      1.15 o 
   5   8  12        5.99        5.61      0.79 o 
  -7   9  12       18.15       15.96      1.21 o 
  -6   9  12        6.74        5.69      1.07 o 
  -5   9  12        4.76        5.01      0.85 o 
  -4   9  12        0.94        1.26      0.44 o 
  -3   9  12        0.16        0.34      0.40 o 
  -2   9  12       23.42       24.23      1.06 o 
  -1   9  12      406.46      398.11      5.73 o 
   0   9  12       28.33       26.02      1.15 o 
   1   9  12        2.67        2.94      0.57 o 
   2   9  12        5.06        5.37      0.63 o 
   3   9  12        0.00        0.30      0.43 o 
   4   9  12       22.07       23.35      1.88 o 
  -6  10  12       17.00       14.78      1.27 o 
  -5  10  12        5.57        4.78      0.77 o 
  -4  10  12       50.35       53.37      1.52 o 
  -3  10  12        1.87        1.52      0.48 o 
  -2  10  12       57.81       54.36      1.57 o 
  -1  10  12      156.85      155.01      3.35 o 
   0  10  12       79.30       78.65      2.04 o 
   1  10  12      114.36      110.89      2.43 o 
   2  10  12        0.86        1.86      0.79 o 
   3  10  12        8.47        6.88      0.89 o 
  -4  11  12       12.40       11.20      0.85 o 
  -3  11  12       24.51       23.36      3.54 o 
  -2  11  12        8.93       11.91      2.03 o 
  -1  11  12        0.85        1.02      0.55 o 
   0  11  12        3.47        5.30      0.71 o 
   1  11  12       28.10       32.43      2.03 o 
  -2 -11  13        2.26        1.69      1.22 o 
  -1 -11  13       71.29       68.15      3.24 o 
   0 -11  13        1.45        0.06      1.01 o 
   1 -11  13       38.24       34.84      2.83 o 
   2 -11  13       43.17       42.42      2.96 o 
   3 -11  13       69.74       77.55      3.97 o 
   4 -11  13      127.14      139.25      5.39 o 
  -3 -10  13       50.42       52.22      2.22 o 
  -2 -10  13       95.19       94.35      2.94 o 
  -1 -10  13        9.06        8.17      0.84 o 
   0 -10  13        0.73       -0.18      0.91 o 
   1 -10  13        3.02        3.13      1.25 o 
   2 -10  13        0.03        0.24      0.59 o 
   3 -10  13        4.22        4.42      1.34 o 
   4 -10  13       91.39       93.13      4.18 o 
   5 -10  13       35.09       38.89      2.72 o 
   6 -10  13       49.20       49.58      3.01 o 
  -5  -9  13       24.85       26.39      1.65 o 
  -4  -9  13       35.42       34.58      1.79 o 
  -3  -9  13      184.36      175.15      4.24 o 
  -2  -9  13      118.35      126.45      3.39 o 
  -1  -9  13       58.05       59.68      1.82 o 
   0  -9  13       39.62       42.08      1.47 o 
   1  -9  13        0.17        0.31      0.44 o 
   2  -9  13        7.69        9.13      0.80 o 
   3  -9  13        1.10        0.79      0.96 o 
   4  -9  13       12.88       11.87      1.64 o 
   5  -9  13       19.00       18.21      1.89 o 
   6  -9  13        0.72        1.62      1.01 o 
  -6  -8  13      106.17      103.67      2.65 o 
  -5  -8  13       71.51       71.30      2.11 o 
  -4  -8  13       25.64       24.68      1.50 o 
  -3  -8  13      570.53      568.98     11.54 o 
  -2  -8  13      262.98      259.31      4.38 o 
  -1  -8  13       34.64       32.66      1.29 o 
   0  -8  13        9.12        6.76      0.62 o 
   1  -8  13       22.82       23.43      1.12 o 
   2  -8  13       87.27       95.57      2.25 o 
   3  -8  13       42.70       42.50      1.45 o 
   4  -8  13        1.16        0.49      0.58 o 
   5  -8  13        8.67        9.43      1.01 o 
   6  -8  13       52.99       56.11      2.17 o 
   7  -8  13        7.05        6.19      1.38 o 
  -6  -7  13       76.16       78.04      2.21 o 
  -5  -7  13       36.53       41.32      1.55 o 
  -4  -7  13       62.62       63.56      1.62 o 
  -3  -7  13       28.04       29.19      1.78 o 
  -2  -7  13       24.95       23.38      1.10 o 
  -1  -7  13       31.52       31.84      1.23 o 
   0  -7  13       11.84       10.88      0.76 o 
   1  -7  13       57.76       65.61      1.52 o 
   2  -7  13      699.28      706.37     19.71 o 
   3  -7  13       25.60       23.12      1.10 o 
   4  -7  13       15.07       13.52      1.10 o 
   5  -7  13       46.76       40.90      2.45 o 
   6  -7  13       14.74       15.32      1.72 o 
   7  -7  13        0.76        2.67      1.11 o 
   8  -7  13        1.01        0.67      1.09 o 
  -7  -6  13       22.15       21.15      1.22 o 
  -6  -6  13       62.32       64.53      1.69 o 
  -5  -6  13      151.71      150.36      2.66 o 
  -4  -6  13       70.09       70.92      1.67 o 
  -3  -6  13      419.63      408.60      8.09 o 
  -2  -6  13      735.66      713.83      9.31 o 
  -1  -6  13       25.98       19.14      0.96 o 
   0  -6  13      158.00      150.72      3.36 o 
   1  -6  13        0.01        0.71      0.48 o 
   2  -6  13        8.42        8.49      1.11 o 
   3  -6  13       46.93       47.74      2.45 o 
   4  -6  13      145.73      149.65      4.66 o 
   5  -6  13      184.72      182.69      6.56 o 
   6  -6  13       13.84       15.09      1.29 o 
   7  -6  13      106.54      109.77      3.39 o 
   8  -6  13        5.48        4.19      1.29 o 
  -8  -5  13        3.39        3.85      0.76 o 
  -7  -5  13      225.85      224.14      3.44 o 
  -6  -5  13        0.46        0.66      0.37 o 
  -5  -5  13       44.75       48.84      1.53 o 
  -4  -5  13       67.83       70.52      1.40 o 
  -3  -5  13      166.20      170.75      2.36 o 
  -2  -5  13      100.20       93.83      1.72 o 
  -1  -5  13      845.29      811.02     11.78 o 
   0  -5  13       94.74       97.27      1.92 o 
   1  -5  13        5.58        7.65      0.55 o 
   2  -5  13       10.16       11.83      0.63 o 
   3  -5  13       72.80       78.96      2.37 o 
   4  -5  13       52.24       53.93      2.01 o 
   5  -5  13       69.97       71.86      2.44 o 
   6  -5  13      229.56      233.66      5.19 o 
   7  -5  13        6.33        6.28      1.06 o 
   8  -5  13        3.02        2.28      1.20 o 
  -8  -4  13      245.75      258.74      4.05 o 
  -7  -4  13        4.75        5.63      0.73 o 
  -6  -4  13       80.44       83.10      1.47 o 
  -5  -4  13       56.20       56.55      1.26 o 
  -4  -4  13       76.00       77.24      1.46 o 
  -3  -4  13        1.89        1.70      0.39 o 
  -2  -4  13      176.99      179.09      2.62 o 
  -1  -4  13      176.12      202.33      2.80 o 
   0  -4  13       78.66       63.40      1.50 o 
   1  -4  13      370.55      376.43      4.56 o 
   2  -4  13      244.58      243.45      3.23 o 
   3  -4  13      168.13      167.35      2.88 o 
   4  -4  13      335.16      340.13      4.98 o 
   5  -4  13       13.79       14.80      1.18 o 
   6  -4  13       52.80       51.74      2.12 o 
   7  -4  13       27.32       28.87      1.70 o 
   8  -4  13       36.96       33.88      2.41 o 
   9  -4  13       52.54       52.39      3.06 o 
  -8  -3  13        2.75        3.59      0.75 o 
  -7  -3  13      262.17      259.13      4.61 o 
  -6  -3  13        5.81        5.00      0.47 o 
  -5  -3  13       15.58       12.54      0.58 o 
  -4  -3  13      148.30      153.23      2.20 o 
  -3  -3  13       39.84       40.00      1.08 o 
  -2  -3  13       49.02       43.57      1.32 o 
  -1  -3  13       59.97       65.30      1.34 o 
   0  -3  13      312.18      278.60      3.50 o 
   1  -3  13       80.72       92.49      1.73 o 
   2  -3  13        0.25        0.15      0.31 o 
   3  -3  13       19.29       19.01      0.87 o 
   4  -3  13      400.30      383.87      5.55 o 
   5  -3  13       74.29       81.95      2.22 o 
   6  -3  13      118.70      119.35      2.78 o 
   7  -3  13        7.68        6.68      1.02 o 
   8  -3  13        0.08       -0.55      0.91 o 
   9  -3  13        6.91       12.18      1.72 o 
  -9  -2  13       67.38       68.61      2.25 o 
  -8  -2  13        0.01        0.49      0.58 o 
  -7  -2  13        6.40        5.54      0.80 o 
  -6  -2  13       56.74       56.06      1.50 o 
  -5  -2  13       57.23       59.72      1.77 o 
  -4  -2  13        8.44        7.30      0.49 o 
  -3  -2  13       28.73       29.65      0.78 o 
  -2  -2  13        5.81        5.55      0.43 o 
  -1  -2  13       19.27       19.89      0.69 o 
   0  -2  13      312.64      292.65      3.39 o 
   1  -2  13        3.24        4.14      0.59 o 
   2  -2  13      229.77      218.46      3.00 o 
   3  -2  13      103.84      108.37      1.86 o 
   4  -2  13      433.00      436.96      6.19 o 
   5  -2  13      308.96      299.16      4.67 o 
   6  -2  13        3.08        3.13      0.55 o 
   7  -2  13       19.98       18.03      0.98 o 
   8  -2  13        4.93        6.34      1.28 o 
   9  -2  13       83.27       81.83      3.67 o 
  -9  -1  13        0.58        1.43      0.94 o 
  -8  -1  13       21.00       21.67      1.27 o 
  -7  -1  13       18.45       20.61      1.07 o 
  -6  -1  13        6.86        6.88      0.69 o 
  -5  -1  13      386.42      377.07      4.51 o 
  -4  -1  13      304.17      306.15      3.78 o 
  -3  -1  13        4.12        5.53      0.48 o 
  -2  -1  13      448.40      424.64      7.63 o 
  -1  -1  13       25.45       26.40      0.64 o 
   0  -1  13       38.52       39.37      1.06 o 
   1  -1  13       23.34       23.01      0.65 o 
   2  -1  13       32.52       31.51      0.86 o 
   3  -1  13      123.57      125.26      1.92 o 
   4  -1  13        6.14        7.66      0.62 o 
   5  -1  13       34.53       30.80      1.31 o 
   6  -1  13      115.63      116.18      2.46 o 
   7  -1  13       14.96       16.59      0.98 o 
   8  -1  13        3.26        3.23      0.67 o 
   9  -1  13      252.50      279.40      7.76 o 
  -9   0  13      198.97      206.13      5.25 o 
  -8   0  13      140.93      142.83      3.22 o 
  -7   0  13       52.32       52.41      1.59 o 
  -6   0  13        1.19        1.44      0.42 o 
  -5   0  13       52.36       53.82      1.32 o 
  -4   0  13        2.67        4.87      0.48 o 
  -3   0  13      198.16      195.92      2.67 o 
  -2   0  13      800.19      798.29     10.42 o 
  -1   0  13      164.77      163.32      2.15 o 
   0   0  13       17.72       22.01      0.68 o 
   1   0  13        0.41        0.96      0.20 o 
   2   0  13      264.30      251.77      2.46 o 
   3   0  13      227.98      215.20      2.48 o 
   4   0  13      502.30      506.86      6.58 o 
   5   0  13      159.56      163.84      2.98 o 
   6   0  13        1.47        1.47      0.48 o 
   7   0  13       94.21       98.51      2.27 o 
   8   0  13       20.67       23.05      1.79 o 
   9   0  13        0.23        0.04      0.73 o 
  -9   1  13        2.49        4.33      1.29 o 
  -8   1  13       58.92       55.30      1.65 o 
  -7   1  13      201.84      209.23      3.09 o 
  -6   1  13       17.64       19.18      0.85 o 
  -5   1  13        1.71        1.98      0.55 o 
  -4   1  13      112.84      104.33      1.82 o 
  -3   1  13      693.02      692.44      9.48 o 
  -2   1  13      779.64      758.29      7.58 o 
  -1   1  13      597.05      589.60      5.54 o 
   0   1  13      667.51      672.80      6.14 o 
   1   1  13       58.59       53.74      1.04 o 
   2   1  13      382.20      382.48      3.94 o 
   3   1  13      141.18      137.80      1.91 o 
   4   1  13       34.17       34.07      1.61 o 
   5   1  13        4.41        5.35      0.81 o 
   6   1  13      330.11      321.71      6.54 o 
   7   1  13       67.60       70.93      4.15 o 
   8   1  13       14.05       14.63      1.56 o 
  -9   2  13      104.00      102.23      3.36 o 
  -8   2  13       77.68       76.57      2.79 o 
  -7   2  13        6.17        4.89      0.71 o 
  -6   2  13      259.75      255.82      4.30 o 
  -5   2  13      257.88      259.33      3.75 o 
  -4   2  13       29.15       29.42      1.05 o 
  -3   2  13       13.50       15.55      0.77 o 
  -2   2  13      327.33      314.85      4.14 o 
  -1   2  13        5.66        7.05      0.49 o 
   0   2  13       27.79       25.63      0.81 o 
   1   2  13      357.34      339.23      3.86 o 
   2   2  13       14.68       11.49      0.54 o 
   3   2  13        9.32        7.83      0.49 o 
   4   2  13        8.72        7.67      0.49 o 
   5   2  13      103.81      105.18      2.67 o 
   6   2  13       23.78       22.56      1.47 o 
   7   2  13       17.95       20.73      1.79 o 
   8   2  13      163.61      176.27      5.79 o 
  -9   3  13        5.70        6.54      1.08 o 
  -8   3  13       65.26       64.29      2.50 o 
  -7   3  13       77.74       79.14      2.13 o 
  -6   3  13      132.32      132.57      2.45 o 
  -5   3  13       16.75       16.85      0.85 o 
  -4   3  13      345.49      349.65      4.57 o 
  -3   3  13        0.72        1.73      0.64 o 
  -2   3  13        0.08        0.02      0.28 o 
  -1   3  13       68.77       66.27      1.32 o 
   0   3  13      460.38      435.48      4.73 o 
   1   3  13        0.33        0.32      0.29 o 
   2   3  13      245.72      237.80      3.39 o 
   3   3  13       60.37       63.50      1.26 o 
   4   3  13        2.54        2.53      0.35 o 
   5   3  13        7.65        7.00      0.54 o 
   6   3  13        0.34        1.16      0.58 o 
   7   3  13      177.64      173.50      5.78 o 
   8   3  13        7.24        5.28      1.19 o 
  -9   4  13       11.79       11.64      1.36 o 
  -8   4  13      178.29      181.03      4.45 o 
  -7   4  13       68.89       70.61      1.99 o 
  -6   4  13      190.15      187.51      3.02 o 
  -5   4  13      169.88      170.71      2.78 o 
  -4   4  13       31.03       29.52      1.02 o 
  -3   4  13      232.01      217.65      3.19 o 
  -2   4  13      139.76      136.13      2.05 o 
  -1   4  13        6.58        5.62      0.46 o 
   0   4  13       68.61       61.70      1.45 o 
   1   4  13      409.12      383.01      4.84 o 
   2   4  13       22.58       22.49      0.90 o 
   3   4  13       63.46       64.93      1.57 o 
   4   4  13       12.30       12.71      0.65 o 
   5   4  13       81.19       86.63      1.50 o 
   6   4  13       15.30       17.56      1.12 o 
   7   4  13        5.89        5.00      1.21 o 
  -9   5  13       10.80        9.47      1.18 o 
  -8   5  13        1.39        1.98      1.18 o 
  -7   5  13      285.98      288.14      5.84 o 
  -6   5  13        0.24        0.18      0.44 o 
  -5   5  13        0.08        0.40      0.35 o 
  -4   5  13      306.31      304.37      4.09 o 
  -3   5  13       16.15       12.09      0.62 o 
  -2   5  13       17.20       16.97      0.70 o 
  -1   5  13       46.22       47.08      1.13 o 
   0   5  13        0.52        0.57      0.32 o 
   1   5  13       35.61       36.75      1.14 o 
   2   5  13      229.78      227.73      3.38 o 
   3   5  13       71.67       69.94      1.68 o 
   4   5  13       60.02       63.54      1.49 o 
   5   5  13      148.07      151.38      2.50 o 
   6   5  13        8.86        9.59      1.07 o 
   7   5  13       36.05       31.91      2.37 o 
  -8   6  13       28.46       31.38      1.76 o 
  -7   6  13       76.92       81.77      2.68 o 
  -6   6  13        5.85        5.99      0.71 o 
  -5   6  13        8.92        8.87      0.62 o 
  -4   6  13        0.05        0.15      0.30 o 
  -3   6  13       13.60       15.64      0.69 o 
  -2   6  13      545.45      534.43      5.64 o 
  -1   6  13       50.15       48.72      1.26 o 
   0   6  13      128.92      125.43      2.22 o 
   1   6  13       88.16       91.57      2.02 o 
   2   6  13       38.05       36.46      1.64 o 
   3   6  13        9.70       10.98      0.83 o 
   4   6  13       60.16       63.59      1.67 o 
   5   6  13       84.67       88.37      2.04 o 
   6   6  13       15.61       19.85      1.22 o 
  -8   7  13      112.24      116.61      3.37 o 
  -7   7  13      104.15      111.16      3.17 o 
  -6   7  13        4.41        3.58      0.62 o 
  -5   7  13        0.25        0.18      0.41 o 
  -4   7  13       16.66       15.62      0.81 o 
  -3   7  13       25.61       26.01      0.80 o 
  -2   7  13       16.09       15.46      0.71 o 
  -1   7  13      233.21      232.76      3.30 o 
   0   7  13       78.26       79.01      1.69 o 
   1   7  13        0.50        0.40      0.36 o 
   2   7  13       21.43       19.98      1.05 o 
   3   7  13       10.69        9.55      0.88 o 
   4   7  13        5.61        4.44      0.62 o 
   5   7  13       91.43       98.07      2.22 o 
  -7   8  13       15.44       14.61      1.22 o 
  -6   8  13       45.87       41.84      1.80 o 
  -5   8  13      123.95      127.43      2.69 o 
  -4   8  13       15.24       15.34      0.83 o 
  -3   8  13        4.35        4.81      0.62 o 
  -2   8  13       77.11       71.25      1.84 o 
  -1   8  13        0.47        1.17      0.48 o 
   0   8  13       80.35       81.96      2.03 o 
   1   8  13      196.74      194.60      3.52 o 
   2   8  13       11.98       10.59      0.93 o 
   3   8  13        1.98        1.76      0.68 o 
   4   8  13        9.45        8.40      0.88 o 
  -6   9  13        7.48        9.15      0.97 o 
  -5   9  13      392.06      407.09      7.06 o 
  -4   9  13       51.92       49.05      1.54 o 
  -3   9  13        4.25        4.53      0.61 o 
  -2   9  13        0.78        0.77      0.49 o 
  -1   9  13      117.63      113.27      2.46 o 
   0   9  13      105.91      105.07      2.41 o 
   1   9  13       38.86       37.68      1.45 o 
   2   9  13       41.70       40.48      1.37 o 
   3   9  13       36.37       40.40      1.61 o 
  -5  10  13        0.35        0.60      0.60 o 
  -4  10  13        4.19        3.94      0.67 o 
  -3  10  13      174.83      177.44      3.23 o 
  -2  10  13        0.28        0.35      0.47 o 
  -1  10  13      159.43      156.42      3.05 o 
   0  10  13      224.32      213.84      4.53 o 
   1  10  13       12.58       13.41      0.98 o 
   2  10  13       13.43       13.88      1.01 o 
  -2  11  13       84.68       77.18      4.15 o 
   1 -11  14      151.05      165.48      6.36 o 
   2 -11  14        0.35       -0.39      0.95 o 
  -3 -10  14       21.40       22.01      1.69 o 
  -2 -10  14        1.15        1.61      1.53 o 
  -1 -10  14       62.38       65.70      3.08 o 
   0 -10  14        3.27        3.46      1.12 o 
   1 -10  14      100.01      101.91      3.12 o 
   2 -10  14       86.87       85.30      4.20 o 
   3 -10  14       90.35       93.19      4.36 o 
   4 -10  14      165.67      174.09      6.14 o 
   5 -10  14      247.54      259.13      7.88 o 
  -4  -9  14       19.54       21.13      1.47 o 
  -3  -9  14       94.88       91.12      2.87 o 
  -2  -9  14       24.70       26.73      2.92 o 
  -1  -9  14      539.63      530.72      9.23 o 
   0  -9  14      137.39      137.06      2.98 o 
   1  -9  14       12.43       12.40      1.23 o 
   2  -9  14       12.51       11.68      0.90 o 
   3  -9  14       19.28       19.07      1.36 o 
   4  -9  14       24.44       27.05      1.57 o 
   5  -9  14       49.79       45.51      2.76 o 
   6  -9  14        0.44        0.44      1.07 o 
  -5  -8  14        0.87        0.81      0.58 o 
  -4  -8  14       97.91       99.51      3.01 o 
  -3  -8  14       58.19       61.13      2.27 o 
  -2  -8  14        0.59        0.48      0.58 o 
  -1  -8  14       65.19       62.57      1.85 o 
   0  -8  14       61.20       62.29      1.84 o 
   1  -8  14       26.49       27.18      1.42 o 
   2  -8  14       10.15        8.36      0.92 o 
   3  -8  14        3.66        3.17      0.72 o 
   4  -8  14      113.88      112.32      4.25 o 
   5  -8  14      157.04      157.63      5.41 o 
   6  -8  14      109.85      112.80      4.54 o 
   7  -8  14        0.29       -0.16      1.05 o 
  -6  -7  14       30.36       29.55      1.41 o 
  -5  -7  14       13.76       13.02      0.98 o 
  -4  -7  14        3.57        3.64      0.67 o 
  -3  -7  14       29.25       30.33      2.12 o 
  -2  -7  14        3.37        3.77      0.64 o 
  -1  -7  14      105.28      107.06      2.82 o 
   0  -7  14       40.21       41.33      2.01 o 
   1  -7  14        1.26        1.88      0.48 o 
   2  -7  14      116.72      122.47      3.12 o 
   3  -7  14        0.59        1.19      0.57 o 
   4  -7  14        1.51        1.55      0.96 o 
   5  -7  14       54.47       51.68      2.85 o 
   6  -7  14        1.87        1.14      1.09 o 
   7  -7  14      110.91      110.92      4.52 o 
  -7  -6  14       96.43       93.38      2.43 o 
  -6  -6  14        5.62        5.35      0.77 o 
  -5  -6  14      197.60      192.11      3.16 o 
  -4  -6  14        0.85        0.27      0.40 o 
  -3  -6  14        6.39        5.36      0.57 o 
  -2  -6  14       45.91       43.40      1.47 o 
  -1  -6  14      104.76      112.95      2.42 o 
   0  -6  14       97.90       97.53      2.62 o 
   1  -6  14       54.49       56.29      2.03 o 
   2  -6  14       31.58       31.94      2.04 o 
   3  -6  14       45.52       42.93      2.34 o 
   4  -6  14       14.34       14.04      1.55 o 
   5  -6  14       60.90       65.85      2.42 o 
   6  -6  14      269.87      274.94      5.94 o 
   7  -6  14        3.90        5.18      1.32 o 
   8  -6  14        0.02        0.78      1.02 o 
  -7  -5  14       29.03       32.09      1.15 o 
  -6  -5  14       81.77       84.74      1.69 o 
  -5  -5  14       17.11       18.79      0.85 o 
  -4  -5  14      201.84      206.04      2.80 o 
  -3  -5  14       67.64       65.66      1.49 o 
  -2  -5  14       35.24       33.67      1.01 o 
  -1  -5  14      172.10      171.63      2.94 o 
   0  -5  14       95.32       94.08      1.94 o 
   1  -5  14      156.93      152.79      2.73 o 
   2  -5  14       15.44       16.65      0.86 o 
   3  -5  14       70.40       68.61      3.06 o 
   4  -5  14      563.56      561.00     10.86 o 
   5  -5  14        1.18        0.62      0.69 o 
   6  -5  14       37.72       34.81      5.26 o 
   7  -5  14        8.69        5.95      1.34 o 
   8  -5  14       27.37       26.47      2.22 o 
  -8  -4  14      301.65      309.98      5.41 o 
  -7  -4  14        8.90        9.27      0.93 o 
  -6  -4  14       22.65       20.63      0.83 o 
  -5  -4  14      215.35      215.55      2.90 o 
  -4  -4  14       58.30       49.65      1.18 o 
  -3  -4  14      136.43      132.71      2.40 o 
  -2  -4  14      218.71      214.41      3.04 o 
  -1  -4  14      151.50      140.04      2.55 o 
   0  -4  14      115.69      105.77      2.10 o 
   1  -4  14        0.32        0.23      0.28 o 
   2  -4  14       20.72       20.08      0.78 o 
   3  -4  14      104.34      103.60      2.14 o 
   4  -4  14        0.70        1.48      0.42 o 
   5  -4  14      111.28      111.95      3.17 o 
   6  -4  14        1.16        1.48      0.76 o 
   7  -4  14       42.44       34.90      2.39 o 
   8  -4  14      123.21      122.33      4.68 o 
  -8  -3  14       41.58       46.24      1.97 o 
  -7  -3  14        7.17        7.98      0.76 o 
  -6  -3  14        0.14        0.83      0.38 o 
  -5  -3  14        2.08        1.59      0.34 o 
  -4  -3  14       79.37       80.33      1.65 o 
  -3  -3  14      685.96      698.22      7.86 o 
  -2  -3  14      451.74      447.80      5.34 o 
  -1  -3  14      130.45      133.90      2.14 o 
   0  -3  14      188.13      175.55      3.13 o 
   1  -3  14        4.32        2.56      0.40 o 
   2  -3  14       10.25        9.93      0.58 o 
   3  -3  14       44.42       44.96      1.36 o 
   4  -3  14      319.92      316.30      4.84 o 
   5  -3  14      446.72      443.63      6.39 o 
   6  -3  14       16.09       15.11      0.88 o 
   7  -3  14      182.19      179.01      5.69 o 
   8  -3  14      128.94      129.47      4.77 o 
  -8  -2  14       82.46       87.36      2.52 o 
  -7  -2  14        1.48        2.24      0.66 o 
  -6  -2  14       44.49       42.54      1.36 o 
  -5  -2  14       33.50       33.11      2.18 o 
  -4  -2  14        1.81        2.68      0.47 o 
  -3  -2  14        5.95        5.23      0.41 o 
  -2  -2  14       88.49       89.24      1.55 o 
  -1  -2  14      228.84      226.80      3.88 o 
   0  -2  14      182.11      185.72      2.46 o 
   1  -2  14       32.47       29.41      0.99 o 
   2  -2  14       46.09       40.01      1.13 o 
   3  -2  14       11.62       10.79      0.72 o 
   4  -2  14        3.02        3.00      0.52 o 
   5  -2  14      325.63      330.21      6.35 o 
   6  -2  14        2.22        2.36      0.53 o 
   7  -2  14       93.42       89.64      2.81 o 
   8  -2  14       63.96       67.86      3.21 o 
  -9  -1  14      160.71      158.21      3.60 o 
  -8  -1  14        5.40        6.38      1.09 o 
  -7  -1  14       22.51       22.22      1.26 o 
  -6  -1  14      270.17      281.09      4.30 o 
  -5  -1  14       77.82       72.45      1.83 o 
  -4  -1  14       42.97       42.26      1.17 o 
  -3  -1  14        8.50        7.52      0.49 o 
  -2  -1  14        0.16        0.45      0.45 o 
  -1  -1  14        6.25        7.63      0.52 o 
   0  -1  14      135.30      143.43      1.85 o 
   1  -1  14      242.55      228.96      2.83 o 
   2  -1  14        5.07        4.50      0.42 o 
   3  -1  14       57.32       61.61      1.35 o 
   4  -1  14       20.88       18.81      0.93 o 
   5  -1  14       48.94       52.40      1.55 o 
   6  -1  14      209.40      211.04      4.78 o 
   7  -1  14       15.55       14.41      2.15 o 
   8  -1  14      130.58      143.53      4.30 o 
  -9   0  14        1.22        0.70      0.79 o 
  -8   0  14       45.28       46.40      1.80 o 
  -7   0  14        6.05        8.71      0.89 o 
  -6   0  14      156.39      168.58      2.70 o 
  -5   0  14        6.91        6.87      0.59 o 
  -4   0  14       63.78       65.32      1.46 o 
  -3   0  14        3.88        4.07      0.55 o 
  -2   0  14       87.53       89.71      1.65 o 
  -1   0  14      111.53      107.47      1.80 o 
   0   0  14      153.66      161.21      2.31 o 
   1   0  14       20.99       22.27      0.77 o 
   2   0  14      341.94      352.64      4.17 o 
   3   0  14       85.64       83.44      1.58 o 
   4   0  14      112.86      119.14      2.72 o 
   5   0  14        1.05        0.82      0.53 o 
   6   0  14        6.92        5.42      0.86 o 
   7   0  14       33.28       30.62      2.03 o 
   8   0  14       16.28       15.63      1.55 o 
  -9   1  14       50.09       56.32      2.57 o 
  -8   1  14        9.53        7.13      0.76 o 
  -7   1  14       15.17       15.49      0.93 o 
  -6   1  14       11.35       14.69      1.13 o 
  -5   1  14      266.80      284.39      3.69 o 
  -4   1  14      129.19      124.17      2.08 o 
  -3   1  14       54.18       52.83      1.26 o 
  -2   1  14       56.78       53.27      1.24 o 
  -1   1  14      769.67      778.02      7.70 o 
   0   1  14       10.19       14.20      0.66 o 
   1   1  14       13.90       13.50      0.58 o 
   2   1  14       23.00       23.17      0.75 o 
   3   1  14      368.22      392.20      4.12 o 
   4   1  14       95.28       96.85      2.07 o 
   5   1  14        3.50        2.31      0.67 o 
   6   1  14       64.58       69.14      2.54 o 
   7   1  14       13.93       10.76      1.37 o 
   8   1  14       13.31       13.24      1.52 o 
  -9   2  14       59.85       63.02      2.70 o 
  -8   2  14       51.74       53.47      1.88 o 
  -7   2  14        3.80        1.65      0.64 o 
  -6   2  14        3.31        2.17      0.51 o 
  -5   2  14      108.53      115.96      2.29 o 
  -4   2  14      192.60      191.92      3.07 o 
  -3   2  14       12.32       10.21      0.68 o 
  -2   2  14        5.57        4.97      0.52 o 
  -1   2  14     1438.09     1434.82     15.00 o 
   0   2  14      169.52      163.49      2.35 o 
   1   2  14       18.95       14.88      0.69 o 
   2   2  14      176.35      178.67      2.50 o 
   3   2  14        0.80        0.71      0.30 o 
   4   2  14       25.30       25.90      0.84 o 
   5   2  14      222.04      231.16      4.52 o 
   6   2  14      239.38      246.24      5.59 o 
   7   2  14        7.28        6.89      1.22 o 
   8   2  14       41.18       43.30      2.63 o 
  -9   3  14      153.18      152.84      4.29 o 
  -8   3  14       43.71       45.13      2.19 o 
  -7   3  14        0.10        0.46      0.54 o 
  -6   3  14       74.96       74.69      2.08 o 
  -5   3  14       10.86       11.03      0.75 o 
  -4   3  14      273.76      266.46      3.84 o 
  -3   3  14       44.40       42.40      2.08 o 
  -2   3  14       26.36       29.85      1.43 o 
  -1   3  14       31.07       31.20      0.94 o 
   0   3  14        0.72        0.98      0.34 o 
   1   3  14       41.17       42.43      1.23 o 
   2   3  14        9.19        6.80      0.59 o 
   3   3  14        0.83        0.64      0.30 o 
   4   3  14      326.47      329.54      3.46 o 
   5   3  14       38.30       39.43      1.39 o 
   6   3  14       84.16       88.73      3.78 o 
   7   3  14      161.83      162.13      5.60 o 
  -9   4  14       71.36       71.96      4.17 o 
  -8   4  14       16.99       14.39      1.92 o 
  -7   4  14      250.89      243.42      4.29 o 
  -6   4  14      106.00      108.00      3.57 o 
  -5   4  14       92.18       87.60      1.90 o 
  -4   4  14      179.09      169.00      2.80 o 
  -3   4  14       66.23       60.71      1.58 o 
  -2   4  14        8.09        7.33      0.53 o 
  -1   4  14      154.64      156.34      2.44 o 
   0   4  14       11.18       13.28      0.73 o 
   1   4  14        2.40        2.24      0.94 o 
   2   4  14        0.04        0.73      0.36 o 
   3   4  14        3.35        3.04      0.50 o 
   4   4  14       14.67       13.82      0.72 o 
   5   4  14       25.56       27.06      1.01 o 
   6   4  14      168.23      165.31      5.67 o 
   7   4  14       25.51       28.32      2.28 o 
  -8   5  14       10.91       11.22      1.21 o 
  -7   5  14      115.34      119.36      3.10 o 
  -6   5  14      272.57      279.04      4.62 o 
  -5   5  14        2.75        1.96      0.53 o 
  -4   5  14        0.02        0.11      0.35 o 
  -3   5  14       27.77       25.67      0.97 o 
  -2   5  14       95.40       91.34      1.68 o 
  -1   5  14       16.44       14.05      0.68 o 
   0   5  14      112.53      101.56      2.00 o 
   1   5  14      170.06      179.93      2.91 o 
   2   5  14        1.45        1.87      0.46 o 
   3   5  14       11.18       11.91      1.10 o 
   4   5  14       15.26       16.17      0.91 o 
   5   5  14       22.46       23.61      1.09 o 
   6   5  14       14.90       17.03      1.36 o 
  -8   6  14       41.10       39.43      1.97 o 
  -7   6  14       21.41       18.47      1.38 o 
  -6   6  14       19.01       17.45      1.07 o 
  -5   6  14      385.72      369.22      5.59 o 
  -4   6  14      155.61      157.58      2.61 o 
  -3   6  14       19.93       19.35      1.19 o 
  -2   6  14       61.72       64.42      1.38 o 
  -1   6  14       15.03       14.64      0.78 o 
   0   6  14        0.77        0.90      0.39 o 
   1   6  14      249.02      244.67      3.62 o 
   2   6  14       10.63       12.46      0.87 o 
   3   6  14       59.86       63.25      1.86 o 
   4   6  14       19.22       19.93      1.01 o 
   5   6  14      120.43      122.06      2.50 o 
   6   6  14       73.21       70.41      4.59 o 
  -7   7  14       28.17       28.36      1.64 o 
  -6   7  14       91.94       91.70      2.33 o 
  -5   7  14        2.01        2.29      0.59 o 
  -4   7  14       42.90       42.91      1.69 o 
  -3   7  14      223.48      225.76      4.01 o 
  -2   7  14       89.83       89.46      1.80 o 
  -1   7  14       88.30       87.52      1.81 o 
   0   7  14        0.28        0.07      0.39 o 
   1   7  14        0.25        0.15      0.42 o 
   2   7  14        6.79        6.63      0.73 o 
   3   7  14       31.52       32.60      1.24 o 
   4   7  14       40.35       42.54      1.45 o 
   5   7  14       27.93       27.68      1.46 o 
  -7   8  14        9.59       11.63      1.81 o 
  -6   8  14        2.39        2.28      0.70 o 
  -5   8  14       15.84       14.53      0.97 o 
  -4   8  14       67.37       66.15      1.84 o 
  -3   8  14       21.30       20.16      1.06 o 
  -2   8  14      102.40       98.24      2.81 o 
  -1   8  14      153.26      153.74      3.03 o 
   0   8  14       23.82       25.40      1.16 o 
   1   8  14        6.53        5.72      0.71 o 
   2   8  14        0.05       -0.80      0.40 o 
   3   8  14       15.72       15.47      1.23 o 
   4   8  14       39.86       44.22      1.73 o 
  -6   9  14       14.74       13.68      2.02 o 
  -5   9  14        3.78        1.50      0.61 o 
  -4   9  14        9.09        7.63      0.75 o 
  -3   9  14      131.42      135.51      2.79 o 
  -2   9  14       55.58       56.89      1.73 o 
  -1   9  14       29.71       30.71      1.31 o 
   0   9  14       59.20       59.12      1.95 o 
   1   9  14       78.42       81.07      4.12 o 
   2   9  14       12.83       11.32      1.17 o 
  -4  10  14       16.75       14.87      1.16 o 
  -3  10  14        1.64        0.81      0.78 o 
  -2  10  14       30.02       29.41      1.45 o 
  -1  10  14       56.68       60.15      2.10 o 
   0  10  14        6.07        6.00      0.85 o 
  -1 -10  15        0.26        0.08      0.68 o 
   0 -10  15      123.07      127.68      4.85 o 
   1 -10  15       13.21       11.12      1.55 o 
   2 -10  15       14.69       12.44      1.59 o 
   3 -10  15       72.27       71.24      3.48 o 
   4 -10  15       19.10       19.33      2.04 o 
  -3  -9  15       93.85       97.61      3.04 o 
  -2  -9  15        4.65        3.76      0.99 o 
  -1  -9  15       12.72       15.71      1.64 o 
   0  -9  15        2.26        2.37      1.07 o 
   1  -9  15       14.10       11.28      1.50 o 
   2  -9  15      122.71      126.53      4.65 o 
   3  -9  15       18.23       15.90      1.71 o 
   4  -9  15       10.83       12.48      1.64 o 
   5  -9  15        1.89        1.28      1.07 o 
  -4  -8  15       54.85       53.17      2.20 o 
  -3  -8  15       21.44       19.80      1.40 o 
  -2  -8  15      299.81      300.91      6.03 o 
  -1  -8  15      217.09      215.32      4.72 o 
   0  -8  15       16.93       16.58      1.02 o 
   1  -8  15       67.98       69.65      2.37 o 
   2  -8  15        6.99        6.35      1.37 o 
   3  -8  15       53.79       55.01      3.66 o 
   4  -8  15      173.55      163.62      5.52 o 
   5  -8  15        3.70        2.79      1.20 o 
   6  -8  15        6.18        4.71      1.39 o 
  -5  -7  15       93.81       91.45      2.41 o 
  -4  -7  15       79.74       80.83      3.43 o 
  -3  -7  15      115.96      116.67      3.21 o 
  -2  -7  15     1262.51     1232.74     15.36 o 
  -1  -7  15       10.56       11.50      1.17 o 
   0  -7  15        0.39        0.86      0.62 o 
   1  -7  15       10.11        8.31      0.99 o 
   2  -7  15       10.93        8.93      0.93 o 
   3  -7  15       50.97       53.52      2.02 o 
   4  -7  15       43.11       45.37      2.66 o 
   5  -7  15       77.72       76.69      3.58 o 
   6  -7  15       66.12       65.92      3.43 o 
   7  -7  15       33.46       35.25      2.61 o 
  -6  -6  15        1.01        0.04      0.68 o 
  -5  -6  15        0.28        0.97      0.57 o 
  -4  -6  15        4.46        4.47      0.60 o 
  -3  -6  15       42.99       45.33      1.54 o 
  -2  -6  15       66.71       67.19      1.86 o 
  -1  -6  15        7.13        9.21      1.17 o 
   0  -6  15      297.24      299.72      6.18 o 
   1  -6  15        0.07       -0.22      0.51 o 
   2  -6  15      258.62      261.20      7.22 o 
   3  -6  15      317.89      324.99      8.60 o 
   4  -6  15       94.85       85.77      3.62 o 
   5  -6  15        0.03       -0.16      0.89 o 
   6  -6  15       38.92       39.95      2.60 o 
   7  -6  15        6.69        8.23      1.50 o 
  -7  -5  15        0.22        0.69      0.60 o 
  -6  -5  15       32.19       30.81      1.52 o 
  -5  -5  15        4.34        5.16      0.72 o 
  -4  -5  15        0.87        1.83      0.41 o 
  -3  -5  15      191.47      188.38      2.61 o 
  -2  -5  15      101.87      102.68      2.17 o 
  -1  -5  15      287.14      280.63      4.29 o 
   0  -5  15      101.09      106.70      2.15 o 
   1  -5  15      114.21      117.21      2.23 o 
   2  -5  15       80.26       78.61      2.01 o 
   3  -5  15        0.41        1.05      0.63 o 
   4  -5  15       69.29       69.15      3.08 o 
   5  -5  15      114.94      116.12      7.21 o 
   6  -5  15       61.07       58.03      3.63 o 
   7  -5  15        6.35        2.94      1.18 o 
  -7  -4  15       16.61       14.41      1.14 o 
  -6  -4  15       74.50       75.27      2.60 o 
  -5  -4  15       88.66       95.21      1.75 o 
  -4  -4  15       97.09       97.91      1.74 o 
  -3  -4  15       28.64       26.79      0.97 o 
  -2  -4  15        1.83        1.26      0.39 o 
  -1  -4  15        3.82        3.01      0.50 o 
   0  -4  15      251.05      237.71      3.75 o 
   1  -4  15       51.95       53.36      2.01 o 
   2  -4  15       18.73       21.76      0.84 o 
   3  -4  15      278.81      287.82      6.53 o 
   4  -4  15       11.75       13.84      0.81 o 
   5  -4  15       31.37       29.20      1.65 o 
   6  -4  15        4.91        4.05      0.93 o 
   7  -4  15       73.65       68.41      3.31 o 
   8  -4  15       11.30       13.68      1.72 o 
  -8  -3  15        7.12        6.28      0.78 o 
  -7  -3  15        1.71        1.66      0.55 o 
  -6  -3  15      140.63      135.83      3.44 o 
  -5  -3  15       30.60       32.58      1.19 o 
  -4  -3  15        5.24        6.07      0.55 o 
  -3  -3  15        7.20        6.20      0.55 o 
  -2  -3  15       65.56       64.18      1.42 o 
  -1  -3  15       20.29       18.98      0.90 o 
   0  -3  15        6.25        4.12      0.51 o 
   1  -3  15        1.93        3.04      1.61 o 
   2  -3  15      495.72      496.55      5.92 o 
   3  -3  15       38.42       35.70      1.24 o 
   4  -3  15      338.91      342.57      5.22 o 
   5  -3  15       16.00       17.52      0.95 o 
   6  -3  15        2.12        2.68      0.54 o 
   7  -3  15       14.95       12.48      1.58 o 
   8  -3  15       45.46       47.33      2.78 o 
  -8  -2  15       20.02       18.57      1.27 o 
  -7  -2  15        2.49        3.09      0.72 o 
  -6  -2  15       22.55       22.24      1.25 o 
  -5  -2  15        4.35        3.76      0.57 o 
  -4  -2  15       62.15       57.15      1.52 o 
  -3  -2  15      150.99      144.66      3.46 o 
  -2  -2  15        4.09        5.22      0.47 o 
  -1  -2  15        0.11        0.08      0.29 o 
   0  -2  15        2.16        1.60      0.37 o 
   1  -2  15       60.91       57.47      1.46 o 
   2  -2  15       16.24       16.27      0.75 o 
   3  -2  15      348.97      365.34      5.43 o 
   4  -2  15        1.54        2.00      0.49 o 
   5  -2  15      220.55      210.77      3.70 o 
   6  -2  15      287.17      294.78      4.78 o 
   7  -2  15       19.44       20.99      1.36 o 
   8  -2  15        0.54        0.99      1.00 o 
  -8  -1  15       69.56       68.96      2.26 o 
  -7  -1  15       10.23        8.03      0.96 o 
  -6  -1  15        1.14        1.16      0.50 o 
  -5  -1  15       50.53       50.48      1.56 o 
  -4  -1  15      146.70      149.40      2.76 o 
  -3  -1  15       85.17       86.23      1.71 o 
  -2  -1  15      248.45      244.98      3.66 o 
  -1  -1  15       26.94       31.13      1.09 o 
   0  -1  15        5.74        6.73      0.57 o 
   1  -1  15       14.12       19.01      0.76 o 
   2  -1  15      208.23      206.99      2.96 o 
   3  -1  15      153.28      150.85      2.67 o 
   4  -1  15       82.38       79.71      1.90 o 
   5  -1  15      863.92      873.86     11.43 o 
   6  -1  15        0.06       -0.10      0.47 o 
   7  -1  15        0.95        0.40      0.70 o 
   8  -1  15        4.49        4.01      0.94 o 
  -8   0  15       24.46       22.95      1.41 o 
  -7   0  15       68.68       70.01      2.19 o 
  -6   0  15        5.48        6.01      0.76 o 
  -5   0  15       10.09        9.59      0.69 o 
  -4   0  15       41.65       38.81      1.15 o 
  -3   0  15      284.27      274.29      3.56 o 
  -2   0  15       59.00       57.90      1.22 o 
  -1   0  15      285.25      278.37      3.50 o 
   0   0  15      174.96      175.20      2.51 o 
   1   0  15       34.86       35.57      1.01 o 
   2   0  15       78.34       83.30      1.87 o 
   3   0  15       17.63       16.27      0.86 o 
   4   0  15      103.35      100.00      2.99 o 
   5   0  15       52.50       52.48      2.14 o 
   6   0  15      106.93      113.78      3.96 o 
   7   0  15      133.35      131.83      4.62 o 
   8   0  15        2.49        2.95      0.98 o 
  -8   1  15      109.34      115.11      2.95 o 
  -7   1  15      150.97      147.72      2.84 o 
  -6   1  15       39.88       39.14      1.36 o 
  -5   1  15      352.01      360.51      4.76 o 
  -4   1  15       45.20       43.71      1.26 o 
  -3   1  15      106.54      108.88      2.43 o 
  -2   1  15       36.75       37.49      0.97 o 
  -1   1  15       24.41       26.47      0.98 o 
   0   1  15        1.45        1.90      0.38 o 
   1   1  15       91.06       90.03      1.66 o 
   2   1  15        1.72        1.26      0.35 o 
   3   1  15       37.63       36.93      1.62 o 
   4   1  15       28.14       28.88      1.33 o 
   5   1  15       86.22       82.24      2.79 o 
   6   1  15      206.98      203.96      6.31 o 
   7   1  15        2.41        0.87      0.84 o 
  -8   2  15        9.77        9.58      1.52 o 
  -7   2  15       64.37       63.96      2.05 o 
  -6   2  15      105.09      113.78      2.68 o 
  -5   2  15        3.99        4.02      0.59 o 
  -4   2  15       75.88       71.99      1.77 o 
  -3   2  15      173.24      172.16      2.89 o 
  -2   2  15      107.74      106.50      2.71 o 
  -1   2  15       65.30       67.33      1.63 o 
   0   2  15      265.26      263.94      3.35 o 
   1   2  15      399.84      390.45      4.49 o 
   2   2  15       88.07       87.87      1.66 o 
   3   2  15      108.70      108.75      1.92 o 
   4   2  15       82.38       85.32      2.02 o 
   5   2  15       34.08       33.58      1.59 o 
   6   2  15       25.12       22.94      1.95 o 
   7   2  15       77.40       72.27      3.46 o 
  -8   3  15        1.43        0.81      0.69 o 
  -7   3  15        0.84        0.98      0.58 o 
  -6   3  15       24.18       21.80      1.22 o 
  -5   3  15       72.63       72.97      1.82 o 
  -4   3  15      295.29      291.89      4.18 o 
  -3   3  15        0.12       -0.04      0.34 o 
  -2   3  15       37.76       40.12      1.26 o 
  -1   3  15      137.30      133.35      2.14 o 
   0   3  15      122.15      118.64      2.00 o 
   1   3  15       21.11       22.74      0.96 o 
   2   3  15       55.44       53.79      1.46 o 
   3   3  15       15.43       15.15      0.75 o 
   4   3  15      144.40      152.91      2.11 o 
   5   3  15       14.03       13.70      1.81 o 
   6   3  15        3.84        2.58      1.04 o 
   7   3  15        6.85        7.69      1.37 o 
  -8   4  15       96.81       97.77      3.27 o 
  -7   4  15      104.95      105.56      2.69 o 
  -6   4  15        2.88        0.95      0.57 o 
  -5   4  15        1.45        1.10      0.52 o 
  -4   4  15       28.51       25.70      1.06 o 
  -3   4  15      329.13      335.40      4.56 o 
  -2   4  15       10.57        9.89      0.70 o 
  -1   4  15        6.97        7.80      0.57 o 
   0   4  15      150.45      143.59      2.54 o 
   1   4  15        3.74        3.68      0.52 o 
   2   4  15        8.79        9.41      0.71 o 
   3   4  15       76.90       79.71      1.88 o 
   4   4  15       35.82       36.90      1.26 o 
   5   4  15        0.12       -0.05      0.67 o 
   6   4  15       30.49       32.13      2.36 o 
  -8   5  15       76.35       79.71      2.97 o 
  -7   5  15      352.14      356.20      5.70 o 
  -6   5  15      202.32      195.63      3.73 o 
  -5   5  15        3.91        4.18      0.70 o 
  -4   5  15       13.50       13.56      0.94 o 
  -3   5  15        3.72        3.24      0.51 o 
  -2   5  15      189.99      189.17      2.73 o 
  -1   5  15      200.90      191.60      3.05 o 
   0   5  15        9.09        8.11      0.66 o 
   1   5  15       14.96       15.43      0.85 o 
   2   5  15       33.59       31.25      1.31 o 
   3   5  15        0.00       -0.57      0.40 o 
   4   5  15       70.15       74.02      1.84 o 
   5   5  15      139.56      151.23      3.24 o 
   6   5  15       25.48       22.69      2.08 o 
  -7   6  15       11.10       10.33      1.16 o 
  -6   6  15      124.62      134.11      2.97 o 
  -5   6  15       15.72       14.53      0.98 o 
  -4   6  15        2.95        2.35      0.57 o 
  -3   6  15      160.40      161.95      2.77 o 
  -2   6  15       56.56       46.41      1.38 o 
  -1   6  15        4.40        5.55      0.66 o 
   0   6  15      150.52      144.53      2.91 o 
   1   6  15        1.43        1.04      0.65 o 
   2   6  15       27.21       24.53      1.20 o 
   3   6  15       29.36       31.04      1.37 o 
   4   6  15       20.41       18.63      1.02 o 
   5   6  15        0.52        0.36      0.58 o 
  -7   7  15        5.88        3.82      0.86 o 
  -6   7  15      213.26      218.38      4.03 o 
  -5   7  15       48.06       47.83      1.67 o 
  -4   7  15       13.24       12.83      0.94 o 
  -3   7  15        5.49        3.95      0.58 o 
  -2   7  15       42.29       41.64      1.49 o 
  -1   7  15      192.99      192.71      3.53 o 
   0   7  15       58.35       55.16      1.72 o 
   1   7  15      104.13      106.98      2.51 o 
   2   7  15      313.06      309.56      6.88 o 
   3   7  15       34.30       32.31      1.47 o 
   4   7  15        2.59        1.30      1.06 o 
  -6   8  15        7.03        7.68      1.00 o 
  -5   8  15       45.56       43.68      1.62 o 
  -4   8  15       68.54       65.55      2.25 o 
  -3   8  15        0.26        0.17      0.48 o 
  -2   8  15        7.70        8.09      0.79 o 
  -1   8  15       21.56       21.42      1.14 o 
   0   8  15        1.54        1.43      0.54 o 
   1   8  15       34.49       35.35      1.43 o 
   2   8  15       31.27       31.55      1.66 o 
   3   8  15       15.03       16.40      1.20 o 
  -4   9  15       39.23       39.85      1.74 o 
  -3   9  15       36.59       40.16      1.73 o 
  -2   9  15       70.82       75.99      2.41 o 
  -1   9  15        3.13        2.22      0.70 o 
   0   9  15        0.27        0.99      0.61 o 
   1   9  15        1.47        1.21      0.64 o 
   1 -10  16        3.75        2.27      1.10 o 
  -2  -9  16       26.39       26.74      1.78 o 
  -1  -9  16        0.33        0.76      0.72 o 
   0  -9  16       38.97       41.61      2.61 o 
   1  -9  16        1.36        1.41      0.97 o 
   2  -9  16       13.81       14.28      1.66 o 
   3  -9  16        1.94        0.56      0.99 o 
   4  -9  16       21.50       17.54      1.89 o 
  -4  -8  16       70.54       68.80      2.67 o 
  -3  -8  16        3.55        3.50      0.83 o 
  -2  -8  16        2.90        3.97      0.87 o 
  -1  -8  16       15.16       17.05      1.46 o 
   0  -8  16       17.77       14.81      1.21 o 
   1  -8  16       49.09       43.82      2.61 o 
   2  -8  16        5.27        4.18      1.13 o 
   3  -8  16       15.07       13.67      1.64 o 
   4  -8  16        0.51        4.32      1.24 o 
   5  -8  16        1.54        0.70      1.08 o 
  -5  -7  16       28.55       29.22      1.81 o 
  -4  -7  16       35.79       36.08      1.81 o 
  -3  -7  16      124.03      125.04      3.38 o 
  -2  -7  16        0.82        1.22      0.73 o 
  -1  -7  16      143.48      143.07      3.60 o 
   0  -7  16      280.48      289.28      4.75 o 
   1  -7  16       49.18       47.80      1.98 o 
   2  -7  16      164.16      155.49      6.75 o 
   3  -7  16      102.89      108.27      3.07 o 
   4  -7  16        2.66        2.48      1.07 o 
   5  -7  16       45.89       42.29      2.74 o 
   6  -7  16       11.50       10.00      1.60 o 
  -5  -6  16      362.45      370.38      6.48 o 
  -4  -6  16       43.93       44.01      1.60 o 
  -3  -6  16       58.15       57.49      2.13 o 
  -2  -6  16        7.42        8.07      0.82 o 
  -1  -6  16       66.48       64.30      1.85 o 
   0  -6  16       29.95       29.21      1.49 o 
   1  -6  16      101.31      104.30      3.33 o 
   2  -6  16       33.43       30.61      2.15 o 
   3  -6  16        3.20        5.26      1.21 o 
   4  -6  16       38.73       37.08      2.44 o 
   5  -6  16       17.88       17.36      1.82 o 
   6  -6  16        0.55        1.20      1.06 o 
  -6  -5  16       73.12       76.46      2.22 o 
  -5  -5  16        1.98        1.77      0.50 o 
  -4  -5  16      445.57      440.40      5.01 o 
  -3  -5  16       73.03       68.78      1.44 o 
  -2  -5  16       44.72       42.01      1.37 o 
  -1  -5  16      288.59      290.71      4.47 o 
   0  -5  16      225.41      238.09      5.59 o 
   1  -5  16       15.71       15.96      0.85 o 
   2  -5  16       34.24       34.75      1.32 o 
   3  -5  16      123.43      120.76      4.32 o 
   4  -5  16      332.41      344.48      8.18 o 
   5  -5  16       48.11       44.11      2.08 o 
   6  -5  16      138.22      140.53      5.05 o 
   7  -5  16        0.04        0.45      1.02 o 
  -7  -4  16       71.45       70.85      2.27 o 
  -6  -4  16       35.99       39.56      1.65 o 
  -5  -4  16       26.77       29.17      1.20 o 
  -4  -4  16       71.59       82.51      1.60 o 
  -3  -4  16       53.97       52.72      1.37 o 
  -2  -4  16      282.92      283.37      4.42 o 
  -1  -4  16       43.64       45.16      1.38 o 
   0  -4  16      233.65      226.29      3.68 o 
   1  -4  16       34.52       32.81      1.16 o 
   2  -4  16       35.91       34.72      1.23 o 
   3  -4  16       29.56       28.85      1.15 o 
   4  -4  16       13.42       14.91      1.40 o 
   5  -4  16      297.72      296.40      6.22 o 
   6  -4  16        7.74        4.35      1.21 o 
   7  -4  16        6.27        6.30      1.35 o 
  -7  -3  16      534.05      541.74      7.06 o 
  -6  -3  16        4.51        6.19      0.83 o 
  -5  -3  16       98.41       98.04      2.14 o 
  -4  -3  16       35.28       35.77      1.44 o 
  -3  -3  16       23.19       26.69      0.96 o 
  -2  -3  16      166.23      167.71      3.67 o 
  -1  -3  16      166.84      171.19      3.02 o 
   0  -3  16       19.35       20.77      0.95 o 
   1  -3  16       57.92       50.83      1.43 o 
   2  -3  16        1.13        0.66      0.38 o 
   3  -3  16        9.04        9.78      0.74 o 
   4  -3  16       40.22       41.22      1.39 o 
   5  -3  16       38.32       34.08      1.90 o 
   6  -3  16        0.73        1.94      1.31 o 
   7  -3  16       28.97       28.54      2.21 o 
  -7  -2  16       32.74       35.54      1.39 o 
  -6  -2  16       39.12       40.76      1.44 o 
  -5  -2  16       43.68       44.83      1.44 o 
  -4  -2  16       30.94       32.36      1.39 o 
  -3  -2  16      209.98      222.72      3.95 o 
  -2  -2  16      229.11      233.65      3.98 o 
  -1  -2  16       38.84       38.46      1.28 o 
   0  -2  16      184.95      184.58      3.09 o 
   1  -2  16      482.36      469.56      6.40 o 
   2  -2  16       26.09       26.62      1.01 o 
   3  -2  16       79.57       75.28      1.87 o 
   4  -2  16       34.20       38.93      2.44 o 
   5  -2  16        0.89        1.13      0.52 o 
   6  -2  16       27.13       22.81      1.24 o 
   7  -2  16       64.13       65.86      3.24 o 
  -8  -1  16        0.74        0.78      0.65 o 
  -7  -1  16       20.86       21.73      1.34 o 
  -6  -1  16        3.18        6.07      0.88 o 
  -5  -1  16        2.71        2.38      0.58 o 
  -4  -1  16      119.82      120.63      2.20 o 
  -3  -1  16       12.67       12.64      0.82 o 
  -2  -1  16       10.16        9.52      0.72 o 
  -1  -1  16       18.18       16.84      0.87 o 
   0  -1  16        5.20        5.12      0.57 o 
   1  -1  16       63.92       60.95      4.10 o 
   2  -1  16        1.49        2.72      0.54 o 
   3  -1  16      158.94      154.81      3.06 o 
   4  -1  16       81.99       83.84      3.51 o 
   5  -1  16       16.98       15.00      1.26 o 
   6  -1  16      381.40      372.86      9.59 o 
   7  -1  16       38.18       37.72      2.20 o 
  -8   0  16       25.89       23.74      1.78 o 
  -7   0  16        0.24        0.60      0.56 o 
  -6   0  16       20.07       21.30      1.27 o 
  -5   0  16      194.53      206.33      3.13 o 
  -4   0  16       33.68       35.25      1.16 o 
  -3   0  16      151.70      153.29      2.24 o 
  -2   0  16       23.50       26.89      1.14 o 
  -1   0  16        0.86        1.29      0.37 o 
   0   0  16       23.73       24.01      0.88 o 
   1   0  16      380.42      390.51      7.27 o 
   2   0  16       92.90       92.05      2.30 o 
   3   0  16       98.16       94.97      2.60 o 
   4   0  16      375.44      379.37      7.47 o 
   5   0  16        0.05       -0.59      0.53 o 
   6   0  16      170.54      156.18      5.24 o 
   7   0  16      191.83      193.68      6.03 o 
  -8   1  16       13.27       14.27      1.18 o 
  -7   1  16        1.15        1.46      0.55 o 
  -6   1  16       13.81       18.60      1.75 o 
  -5   1  16      115.98      113.67      2.35 o 
  -4   1  16      133.02      128.92      2.27 o 
  -3   1  16      128.70      135.10      2.28 o 
  -2   1  16       17.75       17.88      0.73 o 
  -1   1  16      583.69      588.87      6.36 o 
   0   1  16        7.74        9.35      0.91 o 
   1   1  16        3.63        4.98      0.50 o 
   2   1  16       51.46       50.42      1.26 o 
   3   1  16      392.84      402.14      5.55 o 
   4   1  16        1.65        2.45      0.72 o 
   5   1  16       85.33       84.56      3.60 o 
   6   1  16       91.22       94.47      3.93 o 
   7   1  16       13.13       11.98      1.51 o 
  -8   2  16       39.30       38.34      1.71 o 
  -7   2  16       39.92       36.93      1.63 o 
  -6   2  16       31.63       30.36      1.43 o 
  -5   2  16        5.16        7.26      1.33 o 
  -4   2  16      120.46      122.78      2.47 o 
  -3   2  16      158.88      150.60      2.74 o 
  -2   2  16       95.36       92.81      2.02 o 
  -1   2  16       36.36       32.15      1.17 o 
   0   2  16      103.68       98.93      2.07 o 
   1   2  16       64.07       66.57      1.47 o 
   2   2  16       37.61       39.82      1.14 o 
   3   2  16       58.53       61.83      1.44 o 
   4   2  16      426.71      428.95      5.95 o 
   5   2  16       58.12       58.65      3.02 o 
   6   2  16       21.15       18.85      1.79 o 
  -8   3  16       65.72       70.02      2.39 o 
  -7   3  16       59.78       63.38      2.09 o 
  -6   3  16        9.99        8.73      1.00 o 
  -5   3  16      200.29      200.59      3.80 o 
  -4   3  16       19.05       20.64      1.17 o 
  -3   3  16       90.77       91.20      2.03 o 
  -2   3  16        2.34        2.09      0.48 o 
  -1   3  16        9.79        9.35      0.70 o 
   0   3  16      609.61      610.38      6.54 o 
   1   3  16       18.45       16.89      1.24 o 
   2   3  16       53.52       57.68      1.67 o 
   3   3  16       46.90       43.78      1.31 o 
   4   3  16        2.84        3.36      1.11 o 
   5   3  16       15.40       14.79      1.69 o 
   6   3  16       93.08       93.89      4.08 o 
  -7   4  16       21.22       19.08      1.22 o 
  -6   4  16      101.36       99.36      2.57 o 
  -5   4  16      243.86      241.61      4.30 o 
  -4   4  16       35.55       34.06      1.43 o 
  -3   4  16        8.67        8.58      1.48 o 
  -2   4  16        1.48        3.05      1.43 o 
  -1   4  16       47.17       44.39      1.21 o 
   0   4  16      130.17      124.60      2.52 o 
   1   4  16       12.86       13.38      0.82 o 
   2   4  16       38.52       40.27      1.48 o 
   3   4  16        1.95        1.23      0.68 o 
   4   4  16       63.54       68.82      1.56 o 
   5   4  16       52.58       53.30      3.05 o 
   6   4  16       11.63        9.96      1.53 o 
  -7   5  16        8.42       10.76      0.99 o 
  -6   5  16       61.35       61.43      1.99 o 
  -5   5  16      351.54      347.82      5.56 o 
  -4   5  16      185.31      181.37      3.52 o 
  -3   5  16        6.15        6.49      0.74 o 
  -2   5  16       26.72       27.88      1.09 o 
  -1   5  16       21.17       19.06      1.05 o 
   0   5  16       52.93       51.43      1.65 o 
   1   5  16        2.65        2.39      0.59 o 
   2   5  16      124.31      124.50      4.84 o 
   3   5  16       11.76       10.26      0.88 o 
   4   5  16        0.68        0.68      0.49 o 
   5   5  16        7.77        9.65      0.95 o 
  -6   6  16        2.86        3.34      1.11 o 
  -5   6  16      178.56      180.43      3.57 o 
  -4   6  16        8.50        6.35      0.77 o 
  -3   6  16       52.12       53.28      1.76 o 
  -2   6  16      222.15      217.70      3.88 o 
  -1   6  16        0.69       -0.04      0.43 o 
   0   6  16        5.21        6.20      0.72 o 
   1   6  16        6.56        7.20      0.78 o 
   2   6  16       23.22       21.46      1.18 o 
   3   6  16       11.41       13.38      1.01 o 
   4   6  16       37.17       38.85      1.64 o 
  -6   7  16       24.99       24.98      1.35 o 
  -5   7  16       27.64       27.16      1.35 o 
  -4   7  16      116.66      113.39      2.68 o 
  -3   7  16      126.52      125.08      2.77 o 
  -2   7  16       13.43       12.90      0.95 o 
  -1   7  16      179.29      179.21      3.47 o 
   0   7  16       13.87       13.94      0.98 o 
   1   7  16        1.18        1.21      0.55 o 
   2   7  16       42.74       43.08      1.98 o 
   3   7  16       19.03       17.61      1.16 o 
  -5   8  16        3.65        3.68      0.71 o 
  -4   8  16       12.41        8.96      0.98 o 
  -3   8  16       13.22       13.60      1.16 o 
  -2   8  16      213.16      208.99      4.57 o 
  -1   8  16        1.20        1.33      0.64 o 
   0   8  16      100.47       99.76      2.94 o 
   1   8  16        3.70        2.96      0.76 o 
   2   8  16       20.21       17.99      1.37 o 
  -2   9  16       20.16       21.25      1.39 o 
  -1   9  16       58.91       59.73      2.22 o 
   0  -9  17        1.91        1.06      0.99 o 
   1  -9  17       34.86       36.31      2.50 o 
   2  -9  17       26.13       26.62      2.21 o 
  -2  -8  17       31.27       32.81      2.20 o 
  -1  -8  17       12.36       11.47      1.15 o 
   0  -8  17       11.92       11.52      1.51 o 
   1  -8  17       28.85       26.06      2.09 o 
   2  -8  17       24.53       23.88      2.08 o 
   3  -8  17       16.34       17.19      1.83 o 
   4  -8  17        2.06        2.67      1.17 o 
  -4  -7  17       31.28       29.90      1.68 o 
  -3  -7  17        3.72        2.50      0.79 o 
  -2  -7  17        3.67        3.46      0.81 o 
  -1  -7  17      104.24      105.85      3.05 o 
   0  -7  17      120.40      117.99      3.22 o 
   1  -7  17        3.37        1.41      1.01 o 
   2  -7  17       70.46       73.26      3.41 o 
   3  -7  17        2.96        3.08      1.19 o 
   4  -7  17        1.19       -0.95      0.88 o 
   5  -7  17      106.99      103.25      4.37 o 
  -5  -6  17        0.32        1.02      1.22 o 
  -4  -6  17        0.90        0.23      0.66 o 
  -3  -6  17        0.08       -0.11      0.59 o 
  -2  -6  17       48.03       45.88      1.93 o 
  -1  -6  17      452.51      448.84      8.02 o 
   0  -6  17       21.81       19.92      1.35 o 
   1  -6  17        7.67        7.64      1.30 o 
   2  -6  17        0.26       -0.96      0.82 o 
   3  -6  17       41.09       42.13      2.56 o 
   4  -6  17       66.13       65.72      3.28 o 
   5  -6  17       17.01       16.43      1.79 o 
   6  -6  17       19.62       19.31      2.07 o 
  -5  -5  17        8.92        8.50      1.26 o 
  -4  -5  17       44.66       45.44      1.33 o 
  -3  -5  17       46.47       43.99      1.44 o 
  -2  -5  17       20.54       20.89      1.02 o 
  -1  -5  17       18.00       20.53      1.01 o 
   0  -5  17       50.99       48.48      1.45 o 
   1  -5  17      273.78      270.48      4.20 o 
   2  -5  17        0.46        0.19      0.89 o 
   3  -5  17      282.18      288.02      7.97 o 
   4  -5  17       11.40        9.62      1.44 o 
   5  -5  17       12.50        9.21      1.48 o 
   6  -5  17        0.00        0.12      0.98 o 
  -6  -4  17      122.16      115.60      2.90 o 
  -5  -4  17       37.96       35.27      2.19 o 
  -4  -4  17        7.73        6.88      0.89 o 
  -3  -4  17       32.33       33.46      1.34 o 
  -2  -4  17       25.07       23.33      1.06 o 
  -1  -4  17        8.12       10.39      0.77 o 
   0  -4  17        8.87        9.00      0.72 o 
   1  -4  17        6.85        6.65      0.65 o 
   2  -4  17      134.17      134.50      3.09 o 
   3  -4  17      105.78      110.62      2.44 o 
   4  -4  17        0.22        0.80      0.45 o 
   5  -4  17       93.80       94.57      3.82 o 
   6  -4  17        0.04        0.53      0.94 o 
  -6  -3  17      116.78      131.75      3.14 o 
  -5  -3  17        9.28       10.79      0.96 o 
  -4  -3  17       11.59       13.89      1.00 o 
  -3  -3  17       97.75       98.19      2.40 o 
  -2  -3  17        3.99        3.17      0.47 o 
  -1  -3  17       31.03       32.66      1.18 o 
   0  -3  17        2.78        2.13      0.51 o 
   1  -3  17       42.61       41.55      1.84 o 
   2  -3  17      111.73      116.42      2.35 o 
   3  -3  17       28.49       29.70      1.21 o 
   4  -3  17      312.09      319.60      5.06 o 
   5  -3  17       28.87       28.86      1.37 o 
   6  -3  17        5.80        4.15      1.15 o 
  -7  -2  17       98.63       97.86      2.36 o 
  -6  -2  17       22.78       20.61      1.10 o 
  -5  -2  17       64.98       62.26      2.03 o 
  -4  -2  17      103.51      110.07      3.41 o 
  -3  -2  17       19.69       19.68      1.10 o 
  -2  -2  17      178.51      180.14      3.41 o 
  -1  -2  17       10.40       10.61      0.99 o 
   0  -2  17        0.02        0.98      0.51 o 
   1  -2  17       17.13       17.41      0.85 o 
   2  -2  17        7.29        7.47      0.78 o 
   3  -2  17      322.14      332.05      5.13 o 
   4  -2  17       13.45       12.80      0.87 o 
   5  -2  17      133.58      138.57      3.53 o 
   6  -2  17      115.54      124.92      4.24 o 
  -7  -1  17      144.18      146.96      3.45 o 
  -6  -1  17       31.20       31.02      1.30 o 
  -5  -1  17        5.26        4.81      0.65 o 
  -4  -1  17       22.72       22.68      0.99 o 
  -3  -1  17       62.59       65.69      1.77 o 
  -2  -1  17        3.12        2.64      0.53 o 
  -1  -1  17       25.37       23.46      1.04 o 
   0  -1  17       10.41       11.39      0.82 o 
   1  -1  17       30.13       31.80      1.52 o 
   2  -1  17        6.82        7.49      1.26 o 
   3  -1  17        2.31        1.59      0.66 o 
   4  -1  17       21.42       19.27      1.37 o 
   5  -1  17        3.82        4.45      1.05 o 
   6  -1  17       42.67       43.96      2.47 o 
  -7   0  17       25.14       28.76      1.53 o 
  -6   0  17        4.45        4.69      0.86 o 
  -5   0  17      233.27      240.42      4.47 o 
  -4   0  17        5.98        4.95      0.59 o 
  -3   0  17      104.06      107.50      1.87 o 
  -2   0  17       12.59       10.68      0.92 o 
  -1   0  17       77.61       82.22      1.93 o 
   0   0  17       20.45       20.92      0.98 o 
   1   0  17       19.58       19.20      1.09 o 
   2   0  17      148.60      153.90      3.64 o 
   3   0  17       47.79       44.00      1.59 o 
   4   0  17        0.31        0.42      0.61 o 
   5   0  17       58.41       61.42      3.02 o 
   6   0  17      142.36      137.42      4.89 o 
  -7   1  17       47.65       51.21      2.26 o 
  -6   1  17      164.67      169.58      3.14 o 
  -5   1  17        4.30        5.57      0.69 o 
  -4   1  17       29.87       26.65      1.14 o 
  -3   1  17       13.38       14.17      0.71 o 
  -2   1  17        0.25        0.59      0.38 o 
  -1   1  17        6.09        6.90      0.66 o 
   0   1  17       29.45       29.44      1.25 o 
   1   1  17      168.90      173.08      4.63 o 
   2   1  17       15.50       15.62      1.02 o 
   3   1  17       23.68       24.39      1.44 o 
   4   1  17       12.49       12.69      1.23 o 
   5   1  17        2.00        2.57      0.97 o 
   6   1  17        5.44        7.97      1.33 o 
  -7   2  17        1.39        2.40      0.95 o 
  -6   2  17       40.14       39.39      1.67 o 
  -5   2  17       38.38       34.34      1.51 o 
  -4   2  17      522.05      529.77      8.43 o 
  -3   2  17        7.39        7.52      0.80 o 
  -2   2  17       15.17       16.22      0.91 o 
  -1   2  17       11.99       10.22      0.77 o 
   0   2  17      256.00      253.36      3.87 o 
   1   2  17        1.23        1.74      0.49 o 
   2   2  17      119.64      123.61      2.23 o 
   3   2  17        1.05        0.18      0.90 o 
   4   2  17        2.36        2.13      0.70 o 
   5   2  17       69.55       73.43      3.52 o 
   6   2  17        0.39        0.73      0.84 o 
  -7   3  17       29.09       26.65      1.45 o 
  -6   3  17       48.79       49.89      1.82 o 
  -5   3  17        8.62        9.34      1.07 o 
  -4   3  17       67.05       69.30      2.07 o 
  -3   3  17      203.29      197.14      3.73 o 
  -2   3  17       90.38       85.79      2.22 o 
  -1   3  17        2.74        2.34      0.56 o 
   0   3  17      337.97      341.63      6.44 o 
   1   3  17      226.85      226.40      3.97 o 
   2   3  17        4.73        4.79      0.68 o 
   3   3  17       20.75       19.38      0.95 o 
   4   3  17       16.00       17.16      1.30 o 
   5   3  17       84.91       84.36      3.85 o 
  -7   4  17        1.28        0.90      0.63 o 
  -6   4  17        1.04        0.59      0.60 o 
  -5   4  17       41.20       38.71      1.59 o 
  -4   4  17        2.34        1.77      1.01 o 
  -3   4  17        6.53        6.26      0.94 o 
  -2   4  17       13.64       14.05      0.99 o 
  -1   4  17       23.44       23.62      1.19 o 
   0   4  17        4.23        6.37      0.75 o 
   1   4  17      104.60       98.10      2.48 o 
   2   4  17       85.65       81.71      2.18 o 
   3   4  17        1.93        3.59      1.30 o 
   4   4  17        2.15        2.32      0.55 o 
   5   4  17      145.52      160.38      5.76 o 
  -6   5  17       48.86       56.79      2.18 o 
  -5   5  17       19.30       18.67      1.19 o 
  -4   5  17        1.44        0.10      0.51 o 
  -3   5  17      140.16      129.40      2.90 o 
  -2   5  17       48.58       51.72      1.75 o 
  -1   5  17        2.37        1.74      0.56 o 
   0   5  17      167.00      176.75      3.45 o 
   1   5  17       93.78       87.77      3.30 o 
   2   5  17        6.09        6.01      0.78 o 
   3   5  17        0.01        0.27      0.52 o 
   4   5  17       18.67       18.02      1.18 o 
  -6   6  17      471.91      477.67      8.31 o 
  -5   6  17        0.08       -0.57      0.49 o 
  -4   6  17        1.86        1.88      0.61 o 
  -3   6  17        0.72        1.17      0.57 o 
  -2   6  17        1.07        0.84      0.53 o 
  -1   6  17       65.09       64.71      1.96 o 
   0   6  17        7.90        8.46      0.84 o 
   1   6  17       33.61       33.53      1.54 o 
   2   6  17       95.51       97.80      2.84 o 
   3   6  17        0.56       -0.20      0.59 o 
  -5   7  17       43.03       43.37      3.71 o 
  -4   7  17       71.25       72.30      2.16 o 
  -3   7  17       35.51       38.15      2.20 o 
  -2   7  17       98.63       91.97      2.83 o 
  -1   7  17       20.13       18.70      1.34 o 
   0   7  17       55.95       54.73      4.94 o 
   1   7  17       34.07       35.48      3.65 o 
   2   7  17        8.32        5.49      0.93 o 
  -3   8  17        1.20        0.36      0.59 o 
  -2   8  17        7.11        7.51      0.96 o 
  -1   8  17       95.46       94.57      2.90 o 
   0   8  17       27.92       25.62      3.34 o 
  -1  -8  18        4.75        5.28      0.97 o 
   0  -8  18       56.65       55.63      3.06 o 
   1  -8  18      104.70      103.23      4.23 o 
   2  -8  18        0.74       -0.26      0.96 o 
  -3  -7  18       42.94       41.09      1.96 o 
  -2  -7  18        4.18        5.21      2.48 o 
  -1  -7  18       72.33       78.02      2.63 o 
   0  -7  18       80.82       82.78      2.68 o 
   1  -7  18       28.74       27.60      2.16 o 
   2  -7  18       60.75       62.51      3.19 o 
   3  -7  18       67.79       68.91      3.40 o 
   4  -7  18       35.10       38.75      2.63 o 
  -4  -6  18       11.03        8.77      1.68 o 
  -3  -6  18       84.15       84.36      3.11 o 
  -2  -6  18        0.36        0.15      0.66 o 
  -1  -6  18      411.99      402.78      7.42 o 
   0  -6  18      165.40      167.56      3.97 o 
   1  -6  18      164.30      156.62      5.26 o 
   2  -6  18        4.06        1.81      1.05 o 
   3  -6  18       16.53       17.36      1.85 o 
   4  -6  18      315.65      305.32      8.57 o 
   5  -6  18        1.53        0.76      1.11 o 
  -4  -5  18      152.50      158.80      3.96 o 
  -3  -5  18        5.13        4.64      0.64 o 
  -2  -5  18        4.11        3.31      0.58 o 
  -1  -5  18       67.10       69.84      1.82 o 
   0  -5  18       72.63       75.04      1.86 o 
   1  -5  18       68.25       66.13      1.75 o 
   2  -5  18        2.13        0.80      0.94 o 
   3  -5  18      117.55      114.11      4.27 o 
   4  -5  18       29.33       30.51      2.29 o 
   5  -5  18        8.82       11.59      1.58 o 
  -5  -4  18        1.05        0.26      0.56 o 
  -4  -4  18       11.84       10.98      0.95 o 
  -3  -4  18       13.48       15.65      1.27 o 
  -2  -4  18       44.67       45.10      1.44 o 
  -1  -4  18       61.68       58.46      1.65 o 
   0  -4  18      340.08      341.14      5.14 o 
   1  -4  18       17.52       18.66      1.08 o 
   2  -4  18       64.61       65.06      2.02 o 
   3  -4  18       20.75       19.59      1.02 o 
   4  -4  18        1.85        2.90      1.08 o 
   5  -4  18      140.06      144.04      4.90 o 
  -6  -3  18       87.21       88.97      2.58 o 
  -5  -3  18      215.22      216.37      4.86 o 
  -4  -3  18       62.50       62.99      2.00 o 
  -3  -3  18       16.79       17.97      1.10 o 
  -2  -3  18        2.97        4.24      0.81 o 
  -1  -3  18       34.15       32.91      1.67 o 
   0  -3  18        0.13        0.39      0.42 o 
   1  -3  18       98.51       92.98      3.15 o 
   2  -3  18       58.16       58.75      1.89 o 
   3  -3  18        0.04        0.58      0.48 o 
   4  -3  18       47.98       46.48      1.69 o 
   5  -3  18       16.74       16.86      1.09 o 
   6  -3  18        3.78        4.29      1.14 o 
  -6  -2  18      203.13      214.99      4.32 o 
  -5  -2  18        3.85        4.17      0.78 o 
  -4  -2  18       24.47       24.63      1.32 o 
  -3  -2  18        8.60        6.33      1.09 o 
  -2  -2  18      107.59      109.49      2.57 o 
  -1  -2  18        2.87        3.03      0.75 o 
   0  -2  18      117.78      114.32      3.11 o 
   1  -2  18        5.69        4.55      1.36 o 
   2  -2  18        2.07        1.96      1.05 o 
   3  -2  18       80.69       84.02      2.91 o 
   4  -2  18       37.24       36.73      2.23 o 
   5  -2  18       47.69       47.61      2.51 o 
   6  -2  18       42.05       36.73      2.14 o 
  -6  -1  18       53.79       54.04      1.72 o 
  -5  -1  18       54.56       57.83      1.73 o 
  -4  -1  18       20.06       18.42      1.17 o 
  -3  -1  18       62.00       62.18      1.95 o 
  -2  -1  18      271.44      280.11      4.72 o 
  -1  -1  18       21.75       19.07      1.11 o 
   0  -1  18       24.30       21.57      1.35 o 
   1  -1  18       70.09       72.02      3.60 o 
   2  -1  18      534.66      519.70      8.93 o 
   3  -1  18        1.17        1.26      0.83 o 
   4  -1  18       61.01       58.89      2.95 o 
   5  -1  18        7.53        6.21      1.20 o 
   6  -1  18      105.47       98.68      3.91 o 
  -6   0  18       14.69       13.52      1.14 o 
  -5   0  18        0.40        0.30      0.55 o 
  -4   0  18       26.13       24.71      1.15 o 
  -3   0  18      119.99      124.27      2.85 o 
  -2   0  18       13.37       12.52      1.53 o 
  -1   0  18        4.19        3.72      0.59 o 
   0   0  18       56.34       61.52      1.83 o 
   1   0  18        7.96        8.79      1.25 o 
   2   0  18       10.25       11.00      1.04 o 
   3   0  18       30.93       32.54      4.32 o 
   4   0  18      188.76      190.91      6.13 o 
   5   0  18       86.19       94.29      3.92 o 
   6   0  18      125.15      127.48      4.75 o 
  -6   1  18       16.79       17.14      1.21 o 
  -5   1  18        0.02        0.35      0.49 o 
  -4   1  18       54.09       58.06      1.51 o 
  -3   1  18        3.02        3.42      0.58 o 
  -2   1  18       79.56       78.22      1.87 o 
  -1   1  18       59.72       66.15      1.57 o 
   0   1  18       15.97       15.82      0.83 o 
   1   1  18       55.82       61.92      2.00 o 
   2   1  18        0.93        0.56      0.58 o 
   3   1  18      227.68      228.34      4.93 o 
   4   1  18        1.97        1.62      0.90 o 
   5   1  18      126.47      132.88      4.95 o 
  -6   2  18       22.73       25.79      1.43 o 
  -5   2  18       30.00       30.95      1.52 o 
  -4   2  18       12.67       10.48      0.99 o 
  -3   2  18        0.90        0.74      0.53 o 
  -2   2  18       85.89       84.38      2.26 o 
  -1   2  18       35.65       36.32      1.46 o 
   0   2  18      369.47      380.29      5.07 o 
   1   2  18       27.50       30.85      1.34 o 
   2   2  18        5.34        3.00      0.76 o 
   3   2  18       89.31       94.40      2.88 o 
   4   2  18       40.84       43.04      2.70 o 
   5   2  18        0.02        0.06      0.85 o 
  -6   3  18       85.34       82.30      2.44 o 
  -5   3  18       64.72       64.64      2.09 o 
  -4   3  18       20.49       21.23      1.25 o 
  -3   3  18        0.02        0.08      0.49 o 
  -2   3  18        2.94        3.26      0.66 o 
  -1   3  18       70.02       68.65      2.03 o 
   0   3  18       61.34       59.11      2.27 o 
   1   3  18        4.72        4.12      0.69 o 
   2   3  18      251.68      263.24      4.52 o 
   3   3  18        0.00        1.43      0.68 o 
   4   3  18       78.31       78.99      2.69 o 
  -6   4  18       28.05       29.47      1.50 o 
  -5   4  18        4.50        5.67      0.81 o 
  -4   4  18      151.64      152.28      3.30 o 
  -3   4  18       26.00       26.58      1.36 o 
  -2   4  18       10.66       10.16      0.91 o 
  -1   4  18        9.13        9.46      1.03 o 
   0   4  18       11.82       12.97      0.97 o 
   1   4  18       73.69       74.03      2.13 o 
   2   4  18        1.83        1.52      0.60 o 
   3   4  18       85.30       88.01      2.37 o 
   4   4  18        0.39        0.31      0.63 o 
  -5   5  18       57.28       59.13      2.01 o 
  -4   5  18       38.78       40.48      1.64 o 
  -3   5  18        3.28        2.81      0.64 o 
  -2   5  18       44.34       42.59      1.64 o 
  -1   5  18        3.46        3.12      0.75 o 
   0   5  18        6.58        6.48      0.80 o 
   1   5  18        2.24        2.11      0.64 o 
   2   5  18       29.31       30.06      1.42 o 
   3   5  18       32.13       29.40      1.71 o 
  -4   6  18      132.26      137.67      3.14 o 
  -3   6  18       52.03       55.77      2.25 o 
  -2   6  18        0.30        0.90      0.64 o 
  -1   6  18       65.49       66.06      2.42 o 
   0   6  18        1.72        1.36      0.69 o 
   1   6  18        0.03       -0.58      0.85 o 
   2   6  18        0.35        1.15      1.22 o 
  -3   7  18        0.03        0.47      0.60 o 
  -2   7  18       54.86       58.63      2.28 o 
  -1   7  18       15.87       18.90      2.25 o 
   0   7  18        4.30        3.72      0.83 o 
   0  -7  19       27.70       27.40      2.18 o 
   1  -7  19        0.06        1.13      1.12 o 
   2  -7  19       93.22       90.96      3.96 o 
  -2  -6  19       29.55       29.75      3.37 o 
  -1  -6  19        0.65        1.24      0.74 o 
   0  -6  19        4.79        4.84      0.94 o 
   1  -6  19      377.01      378.79      9.88 o 
   2  -6  19        1.32        1.53      1.06 o 
   3  -6  19       51.11       57.37      3.05 o 
  -3  -5  19       13.47       13.54      1.23 o 
  -2  -5  19        6.16        6.49      0.69 o 
  -1  -5  19        5.97        4.52      0.63 o 
   0  -5  19      136.48      143.20      4.33 o 
   1  -5  19       25.65       27.67      2.09 o 
   2  -5  19      101.71      103.98      4.00 o 
   3  -5  19       21.95       20.00      1.90 o 
   4  -5  19       35.67       40.09      2.54 o 
  -4  -4  19        1.23        1.52      0.62 o 
  -3  -4  19       20.92       19.99      1.41 o 
  -2  -4  19       61.46       64.90      2.36 o 
  -1  -4  19       47.87       45.31      4.87 o 
   0  -4  19       16.90       17.40      1.05 o 
   1  -4  19       63.27       64.39      1.73 o 
   2  -4  19      189.49      195.44      4.04 o 
   3  -4  19       26.44       24.57      1.26 o 
   4  -4  19      197.77      203.50      6.05 o 
  -5  -3  19       20.49       20.12      1.61 o 
  -4  -3  19        0.11        0.26      0.57 o 
  -3  -3  19       95.08      100.34      2.55 o 
  -2  -3  19        2.05        2.22      0.95 o 
  -1  -3  19       35.10       34.86      1.73 o 
   0  -3  19        3.24        3.19      0.75 o 
   1  -3  19        3.12        3.21      0.74 o 
   2  -3  19        3.98        4.37      0.99 o 
   3  -3  19       12.13       10.33      1.27 o 
   4  -3  19       49.47       50.12      2.50 o 
   5  -3  19       18.69       21.40      1.60 o 
  -5  -2  19        2.92        3.49      0.77 o 
  -4  -2  19       25.88       27.13      1.38 o 
  -3  -2  19        0.02       -0.46      0.48 o 
  -2  -2  19       60.11       62.86      2.53 o 
  -1  -2  19       12.73       13.43      1.31 o 
   0  -2  19       30.52       27.46      2.82 o 
   1  -2  19       36.99       36.49      1.70 o 
   2  -2  19       12.06       12.84      1.10 o 
   3  -2  19       38.00       37.89      2.33 o 
   4  -2  19        0.06        0.58      0.75 o 
   5  -2  19        9.33       10.40      1.32 o 
  -5  -1  19        1.54        0.93      0.64 o 
  -4  -1  19       34.84       36.02      1.59 o 
  -3  -1  19       20.60       20.31      1.46 o 
  -2  -1  19       22.48       23.30      1.25 o 
  -1  -1  19      177.60      180.58      5.99 o 
   0  -1  19       32.98       33.22      1.68 o 
   1  -1  19        0.63        1.56      0.67 o 
   2  -1  19       64.16       64.84      2.29 o 
   3  -1  19        0.02       -0.02      0.66 o 
   4  -1  19       32.74       31.96      2.21 o 
   5  -1  19       15.70       17.44      1.72 o 
  -5   0  19      236.60      248.41      4.09 o 
  -4   0  19        8.95        8.39      1.07 o 
  -3   0  19       67.81       65.90      2.08 o 
  -2   0  19       61.82       64.88      2.02 o 
  -1   0  19       35.74       34.85      1.90 o 
   0   0  19       46.15       46.78      2.00 o 
   1   0  19        4.80        4.31      0.80 o 
   2   0  19       74.57       79.09      2.59 o 
   3   0  19        1.92        2.66      0.95 o 
   4   0  19        0.25        0.27      0.77 o 
   5   0  19        0.00        0.10      0.81 o 
  -5   1  19        1.05        1.24      0.57 o 
  -4   1  19      443.71      444.07      6.05 o 
  -3   1  19       51.61       52.98      1.62 o 
  -2   1  19      127.29      127.49      2.53 o 
  -1   1  19        0.14        0.85      0.53 o 
   0   1  19       36.42       36.01      1.48 o 
   1   1  19       21.29       23.43      1.48 o 
   2   1  19       85.47       87.59      2.78 o 
   3   1  19      108.88      104.52      3.07 o 
   4   1  19        2.15        1.20      0.86 o 
  -5   2  19       42.03       44.40      1.84 o 
  -4   2  19        3.77        3.65      0.76 o 
  -3   2  19       33.31       32.21      1.51 o 
  -2   2  19       50.06       53.55      1.86 o 
  -1   2  19        0.25        0.71      0.51 o 
   0   2  19       46.07       47.29      1.87 o 
   1   2  19       25.82       24.84      1.26 o 
   2   2  19      132.79      137.33      3.65 o 
   3   2  19       63.85       67.14      2.44 o 
   4   2  19        0.90        1.00      0.95 o 
  -5   3  19       10.55        8.94      0.95 o 
  -4   3  19        2.18        1.08      0.61 o 
  -3   3  19      230.14      239.88      4.43 o 
  -2   3  19       39.81       40.02      1.61 o 
  -1   3  19       61.01       63.08      2.27 o 
   0   3  19        0.04       -0.40      0.53 o 
   1   3  19        5.46        4.35      0.91 o 
   2   3  19        4.84        4.02      0.84 o 
   3   3  19       48.02       47.03      4.10 o 
  -5   4  19        0.07        0.12      0.70 o 
  -4   4  19       25.79       25.14      1.36 o 
  -3   4  19       77.48       78.30      2.31 o 
  -2   4  19       95.40       91.61      2.48 o 
  -1   4  19       17.68       19.41      1.41 o 
   0   4  19        0.60        0.87      0.72 o 
   1   4  19      817.23      842.03     20.01 o 
   2   4  19      158.14      167.83      6.82 o 
   3   4  19        0.02       -0.72      0.55 o 
  -4   5  19       34.28       34.06      1.57 o 
  -3   5  19        0.10        0.97      0.60 o 
  -2   5  19        6.65        4.29      0.88 o 
  -1   5  19       27.38       27.84      1.63 o 
   0   5  19      112.99      114.36      3.37 o 
   1   5  19      173.55      173.29      4.35 o 
  -2   6  19        0.90        0.79      0.95 o 
  -1   6  19       29.31       31.77      1.75 o 
  -2  -5  20       23.61       23.59      1.44 o 
  -1  -5  20       17.65       19.68      1.43 o 
   0  -5  20      673.04      679.54     14.20 o 
   1  -5  20       86.47       92.21      3.65 o 
   2  -5  20       34.71       38.43      2.37 o 
  -3  -4  20        0.58        0.25      0.65 o 
  -2  -4  20        4.55        4.60      0.88 o 
  -1  -4  20       39.09       39.83      1.84 o 
   0  -4  20       34.19       35.54      2.12 o 
   1  -4  20       75.95       78.07      3.26 o 
   2  -4  20       24.31       23.24      1.74 o 
  -3  -3  20        0.14       -0.13      0.66 o 
  -2  -3  20        0.00       -0.04      0.60 o 
  -1  -3  20       42.49       47.19      2.04 o 
   0  -3  20      138.25      136.16      3.58 o 
   1  -3  20      117.97      119.73      6.33 o 
   2  -3  20        0.75        1.73      0.87 o 
   3  -3  20       17.55       17.93      1.65 o 
  -4  -2  20      100.70      103.83      2.73 o 
  -3  -2  20       33.60       35.14      1.56 o 
  -2  -2  20       46.26       48.70      2.16 o 
  -1  -2  20        0.03       -0.17      0.57 o 
   0  -2  20        0.40        0.88      0.62 o 
   1  -2  20        3.57        2.44      0.85 o 
   2  -2  20       38.01       32.85      2.27 o 
   3  -2  20       33.20       35.91      2.32 o 
   4  -2  20        6.37        6.65      1.20 o 
  -4  -1  20       49.46       52.64      1.97 o 
  -3  -1  20       65.99       69.34      2.16 o 
  -2  -1  20        1.96        1.60      0.59 o 
  -1  -1  20        5.24        5.72      0.92 o 
   0  -1  20        2.18        2.71      0.75 o 
   1  -1  20        8.43        9.37      1.04 o 
   2  -1  20        0.14       -0.06      0.58 o 
   3  -1  20        0.53        0.19      0.72 o 
   4  -1  20       68.74       63.71      3.18 o 
  -4   0  20       27.13       28.51      1.92 o 
  -3   0  20       17.60       20.52      1.26 o 
  -2   0  20       11.86       11.10      0.99 o 
  -1   0  20      205.27      211.96      4.81 o 
   0   0  20        0.38        0.72      0.63 o 
   1   0  20       28.86       32.56      1.74 o 
   2   0  20       36.35       35.95      2.19 o 
   3   0  20       51.95       53.21      3.02 o 
  -4   1  20        1.91        2.27      0.70 o 
  -3   1  20        8.09        8.79      0.94 o 
  -2   1  20       55.12       57.51      1.95 o 
  -1   1  20        0.01        0.11      0.52 o 
   0   1  20       42.17       43.06      2.01 o 
   1   1  20      122.00      128.54      3.58 o 
   2   1  20        0.25        0.46      1.01 o 
   3   1  20        0.01        0.46      0.85 o 
  -4   2  20        0.19        0.45      0.60 o 
  -3   2  20        0.05        0.16      0.67 o 
  -2   2  20       38.29       36.65      1.60 o 
  -1   2  20       11.80       10.14      0.82 o 
   0   2  20       56.22       58.84      4.05 o 
   1   2  20       28.70       29.30      1.72 o 
   2   2  20      108.15      108.67      3.26 o 
   3   2  20       53.25       60.34      2.38 o 
  -4   3  20       46.92       42.74      3.53 o 
  -3   3  20       34.87       37.02      1.70 o 
  -2   3  20       12.04       11.83      1.04 o 
  -1   3  20        4.27        4.91      1.38 o 
   0   3  20        3.00        2.64      1.39 o 
   1   3  20       12.59       11.23      2.22 o 
   2   3  20       32.40       32.07      1.76 o 
  -3   4  20       23.66       24.20      1.37 o 
  -2   4  20        0.28        0.24      0.55 o 
  -1   4  20        2.21        0.98      0.71 o 
   0   4  20       65.20       67.27      3.75 o 
   1   4  20       34.43       33.97      1.87 o 
  -1  -3  21       53.03       49.48      2.14 o 
   0  -3  21       13.80       15.82      1.31 o 
   1  -3  21      190.75      198.73      4.56 o 
  -2  -2  21        4.23        4.80      0.94 o 
  -1  -2  21        1.27        1.94      0.76 o 
   0  -2  21        5.92        6.62      0.98 o 
   1  -2  21       52.80       57.02      3.71 o 
   2  -2  21       12.16       11.41      1.50 o 
  -2  -1  21       26.56       24.65      1.67 o 
  -1  -1  21        1.18        1.88      0.72 o 
   0  -1  21       24.50       24.42      1.57 o 
   1  -1  21       22.91       24.17      1.53 o 
   2  -1  21       20.10       21.64      1.98 o 
  -3   0  21       25.21       24.64      2.41 o 
  -2   0  21        1.59        1.87      0.67 o 
  -1   0  21       90.52       96.61      3.15 o 
   0   0  21       79.08       81.08      2.79 o 
   1   0  21       23.76       22.01      1.53 o 
   2   0  21        0.72        0.47      0.67 o 
  -2   1  21       54.38       61.58      2.08 o 
  -1   1  21       18.13       18.62      1.21 o 
   0   1  21        2.52        1.90      0.77 o 
   1   1  21       11.67       12.34      1.23 o 
  -2   2  21        3.62        4.72      1.04 o 
  -1   2  21       84.07       84.94      2.46 o 
   0   2  21       72.02       68.67      3.81 o 
                                                 
